# Supplementary material for: Modulation of NMDA receptor signaling and zinc chelation prevent seizure-like events in a zebrafish model of SLC13A5 epilepsy
Source: PLoS Biol. 2025 Apr 10;23(4):e3002499. doi: 10.1371/journal.pbio.3002499 (PMC12047791; doi:10.1371/journal.pbio.3002499)
Supplement: S1 Data — (XLSX) [file pbio.3002499.s025.xlsx]

## Sheet: Fig 1K
Fig 1K. % Slc13a5+ cells at 5 dpf
	Neurons (HuC/D)	Astrocytes (Gfap)
% Slc13a5+ cells	90.7692	9.52381
	82.5	13.3333
	83.3333	20
Mean	85.53	14.29
Std. Deviation	4.553	5.303
Unpaired t test with Welch's correction
P value	<0.0001
P value summary	****

## Sheet: Fig 1U-W
Fig 1U. FB size at 5 dpf							Fig 1V. MB size at 5 dpf							Fig 1W. HB size at 5 dpf
	WT	5a-/-	5b-/-	5a-/-; 5b-/-				WT	5a-/-	5b-/-	5a-/-; 5b-/-				WT	5a-/-	5b-/-	5a-/-; 5b-/-
FB size (µm)	163.7	133.5	197.5	199.4			MB size (µm)	423.7	432.3	429.2	409.5			HB size (µm)	361.7	367	352.7	364
	220.7	202.5	198.2	206.3				459.5	386	411	384.5				356	324.4	349.2	350.4
	198.2	209.5	196.5	201.7				451.1	430.7	405	400.4				378.6	343.6	339	363.4
	207.8	220.7	203.3	210.8				440.9	400	425	434.5				343.7	366.2	366.3	369.3
	195	220.69	207.8	202.5				431.2	406.4	373.8	426.8				345	381.4	367.8	347.2
		222.2	212.3	209.2				437.5	427	431.7	400					380	368.5	367.2
				205.5				442.1	413.2	428.5	424							338.1
								450	420.9	422.5	394							345.6
								421.1		417.3	411.8
								431.4		418.5	403.8
										405.1	434
										439.1
										417
Mean	197.1	201.5	202.6	205.1			Mean	438.9	414.6	417.2	411.2			Mean	357	360.4	357.3	355.7
Std. Deviation	21.17	34.22	6.391	4.117			Std. Deviation	12.36	16.33	16.51	16.67			Std. Deviation	14.23	22.27	12.15	11.7
Unpaired t test with Welch's correction	WT vs. 5a-/-	WT vs. 5b-/-	WT vs. 5a-/-; 5b-/-				Unpaired t test with Welch's correction	WT vs. 5a-/-	WT vs. 5b-/-	WT vs. 5a-/-; 5b-/-				Unpaired t test with Welch's correction	WT vs. 5a-/-	WT vs. 5b-/-	WT vs. 5a-/-; 5b-/-
P value	0.799	0.6003	0.4502				P value	0.0041	0.0017	0.0004				P value	0.7645	0.976	0.8637
P value summary	ns	ns	ns				P value summary	**	**	***				P value summary	ns	ns	ns

## Sheet: Fig 1X
Fig 1X. Percentage survival 0-30 dpf
Survival proportions (%)	time (dpf)	WT	5a-/-	5b-/-	5a-/-; 5b-/-
	0	100	100	100	100
	2	96.1538	80	92.8571	91.3043
	4	92.3077		85.7143	86.9565
	6	89.7436		82.1429
	8				85.8696
	10		72.5	71.4286	81.5217
	12	87.1795	57.5	50	58.6957
	14	84.6154		46.4286	51.087
	16	82.0513	42.5	42.8571	7.6087
	18	80.7692	30		5.43478
	20	79.4872	15	32.1429
	22			10.7143
	30	79.4872	15	10.7143	5.43478

## Sheet: Fig 2B
Fig 2B. Distance travelled during 10 minutes of light with acoustic startle
		WT																							5a-/-										5b-/-										5a-/-; 5b-/-
Distance travelled over time (mm)	baseline	0	33.032	0.095	0	0	0.241	0	0	0	15.505	0	8.184	1.005	7.766	3.319	15.224	7.437	4.491	15.16	8.413	2.076			0	5.995	1.068	0	0	0	0	0			37.629	0.425	57.802	4.78	61.812	0.948	58.459	93.395			12.01	4.221	1.542	5.458	14.848
	acoustic stimulation	4.296	6.153	3.64	0	0	0	0	10.628	2.323	14.309	0	5.099	5.842	0	2.48	0	0	1.255	0.916	0.558	0			7.171	0.561	17.293	0.179	0	0	8.809	0			28.391	1.972	43.202	2.569	58.731	0	61.119	81.563			10.44	0	1.997	1.823	4.434
	baseline	0	0	11.479	0	0	2.943	0	2.65	12.43	26.802	18.786	14.946	17.376	2.69	3.582	5.043	0.584	4.553	0	0	22.129			0	26.58	68.885	116.967	0	0	107.083	13.384			176.258	19.221	207.765	30.857	186.75	17.471	228.865	269.232			0	4.426	1.647	9.981	6.655
	acoustic stimulation	0	0	0	0	1.257	2.041	0	0	4.899	0	12.638	5.159	10.865	0	0	4.451	3.321	0	0	0	0.866			0	5.896	48.756	18.721	0	15.362	14.291	31.922			51.8	19.75	67.388	61.379	37.821	21.998	62.356	118.487			0	5.626	12.376	0	0
	baseline	0	0	0	1.301	0.623	16.429	5.512	49.021	13.968	44.981	3.485	6.61	46.08	0	1.317	9.825	6.399	1.375	0	0	13.829			7.794	90.377	121.035	111.571	17.219	125.327	131.051	124.294			174.171	125.996	177.098	162.023	140.161	99.182	265.433	179.195			2.876	18.094	21.214	9.986	0
	acoustic stimulation	0	27.377	15.449	5.556	13.124	0.298	0.523	8.454	4.473	17.574	2.768	8.755	11.693	0	0.412	12.837	20.995	17.992	0	1.78	31.222			0	41.476	46.277	78.823	43.763	39.267	38.682	24.378			61.696	68.41	45.645	63.341	41.666	18.014	126.293	48.702			5.681	0	3.006	9.524	0
		WT		5a-/-		5b-/-		5a-/-; 5b-/-
		Mean	Std. Deviation	Mean	Std. Deviation	Mean	Std. Deviation	Mean	Std. Deviation
	baseline	5.80705	8.29127	0.882875	2.09915	39.4062	34.4734	16.2176	18.1682
	acoustic stimulation	2.73805	3.90021	4.25162	6.36739	34.6934	31.3763	10.9702	13.5685
	baseline	6.95205	8.4848	41.6124	49.1733	142.052	102.935	46.4043	53.0371
	acoustic stimulation	2.16652	3.65478	16.8685	16.6701	55.1224	31.432	12.6088	18.8464
	baseline	10.5121	15.9918	91.0835	50.119	165.407	49.2756	44.7163	50.6847
	acoustic stimulation	9.58486	9.46358	39.0832	22.0472	59.2209	31.4128	14.8	20.1778
	WT vs. 5a-/-			WT vs. 5b-/-			WT vs. 5a-/-; 5b-/-
Multiple unpaired t tests	P Value	P value summary		P Value	P value summary		P Value	P value summary
baseline	0.018503	*		0.028269	*		0.016623	*
acoustic stimulation	0.544914	ns		0.023616	*		0.008405	**
baseline	0.086952	ns		0.00751	**		0.001443	***
acoustic stimulation	0.041531	*		0.002019	**		0.013518	**
baseline	0.002432	**		3.3e-05	****		0.004024	**
acoustic stimulation	0.006414	**		0.002703	**		0.2657	ns
[truncated: 19 more columns]

## Sheet: Fig 2D
Fig 2D. Distance travelled from 4 dpf to 6 dpf to assess day-night behavior
		WT												5a-/-												5b-/-												5a-/-; 5b-/-
Distance travelled (mm)	4dpf night	1065.22	754.13	833.213	758.31	803.412	766.496	682.166	750.219	563.042	583.939			1731.5	1785.24	1422.89	2118.35	1508.23	1196.17	924.216	993.827	906.463	1008.84			1171.51	2213.81	2767.81	1284.06	1401.73	1875.18	2699.43	2841.38	2862.29	2959.29			958.71	1012.37	1102.58	1926.93	981.096	1707.73	989.512	969.587	1644.56	1666.23
	5dpf day	1618.97	3686.68	3262.07	2312.2	2037.44	3810.06	3271.6	2737.76	2238.22	2849.4			7553.24	4517.39	6140.36	10618.8	4182.87	12902	10841.2	7389.86	5860.51	7157.57			4102.28	9804.41	10948	3794.71	5152.18	12514.8	3598.98	12363.6	10085.5	9610.95			10382.9	3819.31	7858	11155.6	6011.92	6225.23	6354.68	4781.17	11337.8	3634.64
	5dpf night	729.515	2143.71	1011.93	975.568	1166.37	788.465	1130.93	783.716	760.331	1105.76			1805.99	1437.17	1586.15	2354.45	1283.94	4222.5	2695.52	7835.94	1235.92	2375.66			7987.78	1567.89	1682.55	1067.07	3685.37	4678.86	2344.43	8314.15	1942.42	1839.38			1509.47	1752.8	1256.62	3368.44	1427.31	3087.51	5219.89	1856.14	1722.55	4457.08
	6dpf day	2900.71	2461.01	4668.22	3912.87	2260.52	4886.48	3318.25	2699.01	2086.53	3200.15			7072.09	14448.4	11940.1	18176.1	9861.76	8976.47	4892.69	4318.51	7660.01	12751			7442.68	7549.44	12452.4	6525.95	10271.1	7618.97	10518	16764.4	17165.2	12797.7			4779.84	4822.84	8287.88	16388	11907	9045	16120.5	14750.7	5504.98	9274.18
		WT		5a-/-		5b-/-		5a-/-; 5b-/-
		Mean	Std. Deviation	Mean	Std. Deviation	Mean	Std. Deviation	Mean	Std. Deviation
	4dpf night	756.014	139.947	1359.57	421.598	2207.65	717.823	1295.93	388.362
	5dpf day	2782.44	728.426	7716.38	2870.77	8197.55	3625.23	7156.12	2913.2
	5dpf night	1059.63	415.183	2683.32	2019.38	3510.99	2671.11	2565.78	1395.99
	6dpf day	3239.37	972.719	10009.7	4364.6	10910.6	3848.12	10088.1	4509.54
	WT vs. 5a-/-			WT vs. 5b-/-			WT vs. 5a-/-; 5b-/-
Multiple unpaired t tests	P Value	P value summary		P Value	P value summary		P Value	P value summary
	0.001274	**		0.000106	***		0.001565	**
	0.000346	***		0.001006	**		0.000941	***
	0.032495	*		0.017703	*		0.007839	**
	0.00076	**		0.000107	***		0.000887	**

## Sheet: Fig 2F, G
Fig 2F. HuC/D+ cell numbers in optic tectum at 5 dpf								Fig 2G. HuC/D+ cell numbers in optic tectum at 3 dpf
	WT	5a-/-	5b-/-	5a-/-; 5b-/-					WT	5a-/-	5b-/-	5a-/-; 5b-/-
Number of HuC/D+ cells in optic tectum at 5 dpf	208	192	249	269				Number of HuC/D+ cells in optic tectum at 3 dpf	163	101	127	127
	312	233	225	273					176	112	110	131
	309	265	240	306					165	100	126	155
	250	224	259	214					157	93	117	133
	294	175	283	211					170	84	108	130
	240	190	232	225					173	124	119	137
	275	175	272	215					180	97	109	130
	386	189	261	247					156	99	124	122
	305	226	257	204					148	96	114	120
	303	183	246	259					159	102	111	137
	258	128	223	201					160	117		126
	315		226	246
	307		230	210
	201		257	203
	185		166	184
	226			155
				118
				84
Mean	273.4	198.2	241.7	212.4				Mean	164.3	102.3	116.5	131.6
Std. Deviation	52.96	36.79	27.61	54.29				Std. Deviation	9.634	11.35	7.23	9.447
Unpaired t test with Welch's correction	WT vs. 5a-/-	WT vs. 5b-/-	WT vs. 5a-/-; 5b-/-					Unpaired t test with Welch's correction	WT vs. 5a-/-	WT vs. 5b-/-	WT vs. 5a-/-; 5b-/-
P value	0.0002	0.0466	0.0023					P value	<0.0001	<0.0001	<0.0001
P value summary	***	*	**					P value summary	****	****	****

## Sheet: Fig 2I, J
Fig 2I. A.O.+ cell numbers in optic tectum at 5 dpf								Fig. 2J. Percentage of CC3+?HuC/D+ cells in optic tectum at 5 dpf
	WT	5a-/-	5b-/-	5a-/-; 5b-/-					WT	5a-/-	5b-/-	5a-/-; 5b-/-
Number of A.O.+ cells in optic tectum at 5 dpf	33	57	54	82				% of CC3+/HuC/D+ cells in optic tectum at 5 dpf	2.36486	1.42857	2.04778	2.81124
	31	73	24	88					0.361011	6.02094	3.98551	6.38298
	43	48	36	83					3.3195	3.83481	3.33333	5.03356
	21	39	49	82					0.911854	1.5873	7.49354	3.64964
	34	10	51	30					1.12045	1.98413	2.09581	5.33808
	32	70	64	61					0.791557	4.96183	2.77008	2.8777
	43	29	27	60					1.87166	3.93701	5.43478	5.15021
	43	66	36	72					2.12202		0.980392	4.15094
	24	62	29	59								3.0303
	49	24	54	42								4.37956
	34	38	56	36
	19	57		47
	19	37		44
		43		48
		38		57
		53		57
		47		56
				80
Mean	32.69	46.53	43.64	60.22				Mean	1.608	3.394	3.518	4.28
Std. Deviation	9.911	16.93	13.63	17.54				Std. Deviation	0.9841	1.778	2.102	1.201
Unpaired t test with Welch's correction	WT vs. 5a-/-	WT vs. 5b-/-	WT vs. 5a-/-; 5b-/-					Unpaired t test with Welch's correction	WT vs. 5a-/-	WT vs. 5b-/-	WT vs. 5a-/-; 5b-/-
P value	0.0094	0.0401	<0.0001					P value	0.0424	0.0424	<0.0001
P value summary	**	*	****					P value summary	*	*	****

## Sheet: Fig 3A-C
Fig 3A. qPCR analysis for relative vglut2a mRNA expression at 5 dpf								Fig 3B. qPCR analysis for relative gad1b mRNA expression at 5 dpf								Fig 3C. qPCR analysis for relative fosab mRNA expression at 5 dpf
	WT	5a-/-	5b-/-	5a-/-; 5b-/-					WT	5a-/-	5b-/-	5a-/-; 5b-/-					WT	5a-/-	5b-/-	5a-/-; 5b-/-
vglut2a relative expression at 5 dpf	1.39	3.4	4	3.2				gad1b relative expression at 5 dpf	0.94	0.08	0.06	0.41				fosab relative expression at 5 dpf	1.13	2.81	4.36	3.13
	0.77	3.22	2.45	4.3					0.84	0.12	0.06	0.42					0.79	1.92	3.74	3.87
	0.94	5.31	4.01	2.98					1.26	0.14	0.18	0.45					1.12	3.13	3.01	2.43
Mean	1.033	3.977	3.487	3.493				Mean	1.013	0.1133	0.1	0.4267				Mean	1.013	2.62	3.703	3.143
Std. Deviation	0.3204	1.158	0.8978	0.7072				Std. Deviation	0.2194	0.03055	0.06928	0.02082				Std. Deviation	0.1935	0.627	0.6757	0.7201
Unpaired t test with Welch's correction	WT vs. 5a-/-	WT vs. 5b-/-	WT vs. 5a-/-; 5b-/-					Unpaired t test with Welch's correction	WT vs. 5a-/-	WT vs. 5b-/-	WT vs. 5a-/-; 5b-/-					Unpaired t test with Welch's correction	WT vs. 5a-/-	WT vs. 5b-/-	WT vs. 5a-/-; 5b-/-
P value	0.0398	0.0305	0.0144					P value	0.0177	0.0125	0.0425					P value	0.0376	0.0148	0.0291
P value summary	*	*	*					P value summary	*	*	*					P value summary	*	*	*

## Sheet: Fig 3E
Fig 3E. Percentage Fosab+/HuC/D+ cells in optic tectum at 5 dpf
% Fosab+/HuC/D+ cells in optic tectum at 5 dpf	WT	5a-/-; 5b-/-
	3.7234	8.4507
	1.40845	4.25532
	3.4965	4.49438
	0.552486	5.71429
	0.793651	4.4586
	2.89855	9.09091
		7.62712
Mean	2.146	6.299
Std. Deviation	1.399	2.056
Unpaired t test with Welch's correction	WT vs. 5a-/-; 5b-/-
P value	0.0014
P value summary	**

## Sheet: Fig 4B
Fig 4B. Basal respiration at 6 dpf
	WT	5a-/-; 5b-/-				WT	5a-/-; 5b-/-
OCR/pmolO2/min/larval	276.663	225.934			Mean	243.1	194.2
	128.279	184.561			Std. Deviation	49.73	40.48
	254.633	220.693
	204.516	215.733
	282.241	139.593
	281.615	229.11			Unpaired t test with Welch's correction	WT vs. 5a-/-; 5b-/-
	191.19	179.41			P value	<0.0001
	192.03	176.293			P value summary	****
	248.709	202.356
	275.833	184.01
	200.285	211.21
	274.402	199.491
	222.142	215.512
	241.509	176.737
	307.281	226.068
	153.13	218.976
	230.355	186.065
	240.193	172.573
	321.577	202.376
	193.059	203.821
	257.391	138.212
	225.746	137.123
	248.738	162.5
	307.058	127.457
	218.023	178.369
	199.154	225.661
	283.021	197.448
	303.458	80.927
	194.897	269.529
	251.723	171.336
	223.599	180.153
	305.873	199.252
	281.022	209.062
	181.744	202.23
	195.671	84.9348
	256.218	248.184
	304.52	190.093
	193.069	215.709
	284.132	203.87
	231.8	223.346
	253.158	207.5
	285.69	106.144
	202.535	235.929
	160.558	177.801
	271.178	206.328
	273.927	204.756
	219.193	224.484
	259.382	217.925
	188.723	102.491
	218.128	247.489
	209.99	183.45
	258.867	194.529
	148.248	207.504
	172.99	216.695
	236.556	212.012
	204.783	101.584
	264.179	274.861
	235.502	174.298
	180.007	195.418
	229.382	223.122
	201.226	172.27
	197.689	145.799
	235.939	241.672
	138.125	191.365
	232.246	226.669
	206.694	153.734
	261.043	90.7349
	232.328	194.542
	196.793	149.132
	243.12	228.886
	185.278	185.026
	224.789	137.85
	238.324	195.006
	199.292	194.332
	221.237	214.642
	231.811	149.508
	214.418	113.551
	184.288	163.071
	184.704	176.01
	206.369	209.156
	204.067	195.22
	235.754	171.451
	195.153	181.235
	178.96	197.349
	205.455	190.647
	216.4	279.252
	242.175	227.913
	256.839	205.85
	184.542	284.76
	221.513	211.412
	203.382	214.099
	229.701	254.898
	182.469	209.192
	165.953	226.141
	223.573	228.046
	264.872	229.532
	303.775	203.58
	226.522	205.824
	212.6	223.814
	265.261	214.149
	299.303
	294.535
	392.644
	318.103
	226.339
	192.635
	253.678
	295.525
	239.004
	255.306
	251.086
	232.714
	284.262
	339.684
	300.533
	225.07
	207.669
	272.5
	328.865
	223.223
	270.356
	205.025
	270.427
	288.368
	386.037
	262.607
	225.631
	192.393
	259.55
	264.405
	158.541
	253.023
	187.879
	275.789
	227.082
	360.889
	279.787
	226.953
	178.5
	265.062
	313.423
	135.049
	231.582
	222.119
	322.229
	271.696
	375.667
	281.123
	228.187
	177.077
	265.361
	335.375
	164.672
	267.52
	211.128
	296.557
	148.5
	167.598
	155.022
	249.161
	323
	198.039
	232.719
	178.232
	284.228
	211.109
	226.451
	186.829
	260.73
	312.903
	233.73
	202.901
	247.148
	334.295
	292.378
	120.988
	241.483
	277.449
	330.841
	198.619
	241.993
	168.751
	356.298
	294.829
	192.587
	181.419
	218.105
	307.424
	203.534
	217.232
	186.244
	281.777
	274.239
	180.32
	255.904
	155.836
	279.216
	249.993
	306.781
	273.799
	268.571
	360.926
	237.579
	264.161
	216.094
	276.178
	268.55
	256.515
	296.271
	263.952
	334.54
	269.229
	262.295
	311.637
	234.661
	254.797
	224.505
	273.394
	212.103
	230.911
	332.615
	343.568
	220.074
	247.189
	252.945
	162.037
	238.418
	306.735
	251.989
	226.799
	274.404
	360.241
	248.104
	278.429
	263.335
	247.616
	224.57
	283.764
	205.34
	215.964
	262.797
	318.303
	243.33
	271.293
	243.932
	276.663
	128.279
	254.633
	204.516
	282.241
	281.615
	191.19
	192.03
	248.709
	275.833
	200.285
	274.402
	222.142
	241.509
	307.281
	153.13
	230.355
	240.193
	321.577
	193.059
	257.391
	225.746
	248.738
	307.058
	218.023
	199.154
	283.021
	303.458
	194.897
	251.723
	223.599
	305.873
	281.022
	181.744
	195.671
	256.218
	304.52
	193.069
	284.132
	231.8
	253.158
	285.69
	202.535
	160.558
	271.178

[truncated: 39 more sheets: Fig 4C, Fig 4D, Fig 4E, Fig 4F, Fig 4G, Fig 4H, Fig 6A-C, Fig 6J, K, Fig 6Q, R, Fig 7A-C, Fig 7D-F, Fig 7G, Fig 7H, Fig 7I, Fig 7J, Fig 7K, Fig 7L, Fig 7M, Fig 7N, Fig 7O …]
