# Supplementary material for: Modulation of NMDA receptor signaling and zinc chelation prevent seizure-like events in a zebrafish model of SLC13A5 epilepsy
Source: PLoS Biol. 2025 Apr 10;23(4):e3002499. doi: 10.1371/journal.pbio.3002499 (PMC12047791; doi:10.1371/journal.pbio.3002499)
Supplement: S2 Data — (XLSX) [file pbio.3002499.s026.xlsx]

## Sheet: DM5a_vs_WT
LLgeneID	baseMean	log2FoldChange	lfcSE	stat	pvalue	padj	LLgeneSymbol					Source data for Fig 5A-B
LL0000024285	23563.9	1.44219	0.108354	13.3101	2.02294e-40	5.40469e-36	scinla					(DEGs in double mutants and 5a mutants compared to WT)
LL0000010383	632.899	1.91153	0.146445	13.0528	6.12405e-39	8.18081e-35	fkbp9
LL0000005307	1288.47	1.0475	0.0822045	12.7426	3.42873e-37	3.05351e-33	cdca7a
LL0000006481	349.763	7.43468	0.596426	12.4654	1.15338e-35	7.70374e-32	CR388079.1
LL0000021602	8536.13	-1.41319	0.115168	-12.2707	1.30127e-34	6.95321e-31	per3
LL0000002132	1181.51	2.01559	0.166964	12.072	1.48532e-33	6.6139e-30	BX001030.1
LL0000000921	637.308	1.70154	0.141834	11.9967	3.69835e-33	1.41155e-29	alpi.1
LL0000001102	4042.32	1.5425	0.129704	11.8924	1.29615e-32	4.16441e-29	anxa1b
LL0000010254	928.436	1.35474	0.11398	11.8858	1.40284e-32	4.16441e-29	fen1
LL0000008965	388.867	1.37578	0.115965	11.8638	1.82498e-32	4.87579e-29	dkk3b
LL0000012486	122.824	2.56531	0.2189	11.7191	1.0173e-31	2.47084e-28	ifi46
LL0000019993	2150.74	1.14538	0.0985957	11.6169	3.38209e-31	7.52995e-28	nasp
LL0000024534	1809.04	-1.10803	0.0954948	-11.603	3.9765e-31	8.17231e-28	setd3
LL0000009089	666.397	1.32988	0.114755	11.5888	4.69522e-31	8.96016e-28	dnajc9
LL0000018774	2797.16	1.19763	0.103765	11.5417	8.12631e-31	1.4474e-27	mcm5
LL0000001233	3078.17	0.741411	0.0645714	11.482	1.62416e-30	2.71204e-27	arf1
LL0000013663	1711.84	1.06022	0.092772	11.4283	3.02136e-30	4.74833e-27	lig1
LL0000005308	923.22	1.20203	0.10608	11.3313	9.18243e-30	1.36293e-26	cdca7b
LL0000029432	1792.25	1.02331	0.090648	11.2888	1.49049e-29	2.09586e-26	ssrp1a
LL0000023354	869.721	1.65839	0.147445	11.2475	2.38122e-29	3.18095e-26	rcn3
LL0000026842	29.0673	-5.6706	0.508251	-11.1571	6.61209e-29	8.41216e-26	si:dkey-169i5.4
LL0000009366	461.945	2.44094	0.219412	11.1249	9.48987e-29	1.15246e-25	ecrg4b
LL0000013182	305.433	-2.06547	0.185958	-11.1072	1.15766e-28	1.34475e-25	kcnk5a
LL0000019845	609.273	1.32176	0.120369	10.9809	4.72116e-28	5.25564e-25	MYL2
LL0000010381	385.076	1.78014	0.163148	10.9112	1.01878e-27	1.0812e-24	fkbp7
LL0000021440	7088.41	1.35435	0.124158	10.9083	1.05218e-27	1.0812e-24	pcna
LL0000025845	293.047	-1.28178	0.117996	-10.8629	1.73171e-27	1.71356e-24	si:ch211-253h3.1
LL0000027349	1160.48	1.75263	0.161813	10.8312	2.44966e-27	2.33742e-24	si:dkey-248g15.3
LL0000026440	403.402	2.02193	0.187378	10.7906	3.81244e-27	3.51231e-24	si:ch73-306e8.2
LL0000024960	1862.06	1.58457	0.148803	10.6487	1.76753e-26	1.57411e-23	si:ch211-114n24.6
LL0000012142	2902.95	-1.18607	0.112479	-10.5448	5.3689e-26	4.62713e-23	hivep1
LL0000035334	76.4098	-4.22787	0.401063	-10.5417	5.55108e-26	4.63463e-23	XLOC_024530
LL0000032871	408.385	-1.58615	0.151554	-10.4659	1.23843e-25	1.00264e-22	XLOC_005726
LL0000031260	1557.81	1.30224	0.124596	10.4517	1.43899e-25	1.13075e-22	tspan7
LL0000009293	3632.4	-0.84589	0.0815179	-10.3767	3.16386e-25	2.41511e-22	dusp8a
LL0000025567	56.6014	-3.87884	0.375587	-10.3274	5.2969e-25	3.93103e-22	si:ch211-214b16.4
LL0000021208	2249.06	1.2144	0.118126	10.2805	8.6257e-25	6.22845e-22	padi2
LL0000022830	2028.74	1.11975	0.109039	10.2693	9.69354e-25	6.81533e-22	ptges3b
LL0000009295	845.632	1.32537	0.129723	10.2169	1.66585e-24	1.14119e-21	dut
LL0000021306	979.734	0.913827	0.0894936	10.2111	1.76869e-24	1.18135e-21	parvaa
LL0000007605	237.403	2.04182	0.20021	10.1984	2.01613e-24	1.31378e-21	CT573383.1
LL0000026338	74.5796	-2.1239	0.208572	-10.1831	2.35977e-24	1.5011e-21	si:ch73-233f7.6
LL0000026810	90.3234	3.21502	0.315845	10.1791	2.45798e-24	1.5272e-21	si:dkey-15j16.6
LL0000029374	1820.41	1.07537	0.105878	10.1567	3.09516e-24	1.8794e-21	sri
LL0000012298	774.852	0.928353	0.0915019	10.1457	3.46191e-24	2.05537e-21	hpf1
LL0000001402	1459.29	0.753797	0.0745975	10.1049	5.25756e-24	3.05361e-21	arpc5a
LL0000004891	3189.85	0.987558	0.0991205	9.9632	2.20835e-23	1.25533e-20	capns1b
LL0000010369	518.85	1.28309	0.129034	9.94382	2.68332e-23	1.49355e-20	fkbp10b
LL0000015351	306.878	1.36616	0.137651	9.9248	3.24744e-23	1.77065e-20	LOC101886621
LL0000023875	1047.61	1.33096	0.134198	9.91787	3.48115e-23	1.86012e-20	rpa2
LL0000009448	1271.71	1.11309	0.112502	9.89398	4.42104e-23	2.31602e-20	egfl6
LL0000033429	519.725	-1.37452	0.138978	-9.89016	4.59275e-23	2.3597e-20	XLOC_010247
LL0000022201	3162.97	0.864236	0.0874369	9.88411	4.87894e-23	2.45944e-20	pmp22a
LL0000011358	360.054	1.39434	0.141128	9.88001	5.0828e-23	2.51476e-20	glb1l
LL0000018763	93.7421	-2.22069	0.225822	-9.83384	8.04912e-23	3.90997e-20	mchr1b
LL0000010013	607.347	0.997169	0.101853	9.79028	1.23953e-22	5.91367e-20	fam167b
LL0000011901	7204	1.06801	0.109935	9.71494	2.60405e-22	1.22057e-19	h2afvb
LL0000032173	471.46	1.40532	0.145083	9.68629	3.44842e-22	1.58847e-19	wu:fu71h07
LL0000035596	122.169	5.35284	0.559556	9.56623	1.1088e-21	5.02097e-19	XLOC_026841
LL0000025188	775.572	0.965983	0.101058	9.55871	1.19236e-21	5.30937e-19	si:ch211-156b7.4
LL0000021685	1200.37	1.0159	0.1064	9.54796	1.32272e-21	5.79329e-19	phb2b
LL0000015098	253.291	-1.41999	0.149674	-9.48723	2.37245e-21	1.02233e-18	LOC101885373
LL0000008724	4323.94	0.789114	0.0834195	9.45959	3.09167e-21	1.31111e-18	dcn
LL0000000509	1049.38	1.32409	0.140122	9.44957	3.40223e-21	1.42027e-18	aifm2
LL0000013491	157.843	1.57087	0.166572	9.43059	4.07773e-21	1.67607e-18	l3hypdh
LL0000009365	556.604	1.21103	0.128613	9.41607	4.68271e-21	1.89557e-18	ecrg4a
LL0000000027	9440.48	-1.28158	0.136278	-9.40418	5.24373e-21	2.091e-18	abca1a
LL0000002835	914.128	0.989562	0.106228	9.31542	1.21471e-20	4.77258e-18	BX510657.1
LL0000022418	4113.9	-1.23134	0.132304	-9.30692	1.31588e-20	5.09514e-18	ppp1r13bb
LL0000001270	3113.63	-0.857302	0.0923153	-9.28668	1.59182e-20	6.07554e-18	arhgap21a
LL0000001870	862.559	-0.955861	0.102991	-9.28101	1.6788e-20	6.31726e-18	bean1
LL0000004363	61.4412	-1.96879	0.212791	-9.25219	2.19936e-20	8.16115e-18	CABZ01070527.1
LL0000013441	1584.53	0.998254	0.10792	9.24998	2.24544e-20	8.21799e-18	kpna2
LL0000029783	867.428	-1.33637	0.144589	-9.24257	2.40641e-20	8.6881e-18	syt16
LL0000030653	3129.94	-1.41737	0.153546	-9.2309	2.68368e-20	9.55998e-18	tmem86a
LL0000024465	2271.23	0.798608	0.0865421	9.22797	2.75821e-20	9.69618e-18	2025-09-10
LL0000032130	856.083	-1.49294	0.161827	-9.22552	2.82177e-20	9.75678e-18	wu:fb63a08
LL0000030777	355.721	1.56741	0.169918	9.22451	2.84848e-20	9.75678e-18	tnnt2c
LL0000022759	98.3282	1.86535	0.202401	9.21609	3.08136e-20	1.04209e-17	psmc3ip
LL0000024166	887.466	1.23242	0.133909	9.20338	3.46874e-20	1.15843e-17	sae1
LL0000031954	417.612	1.36151	0.148183	9.18803	4.0012e-20	1.31975e-17	vwde
LL0000022345	3446.1	0.888005	0.0968816	9.16588	4.91426e-20	1.60115e-17	ppa1b
LL0000007200	262.027	-3.01742	0.329466	-9.15852	5.26118e-20	1.69353e-17	CR931813.2
LL0000028410	923.172	-1.54219	0.168625	-9.14566	5.92647e-20	1.88497e-17	sik2a
LL0000018456	2070.96	1.11904	0.122505	9.13464	6.56236e-20	2.05542e-17	lum
LL0000005208	1653.66	-0.899479	0.0984885	-9.13284	6.67258e-20	2.05542e-17	ccser2a
LL0000000376	1907.01	1.75165	0.191804	9.13251	6.69318e-20	2.05542e-17	adh8b
LL0000021432	8674.72	-1.50727	0.165112	-9.12879	6.9268e-20	2.10299e-17	pcloa
LL0000002036	2380.69	-1.72377	0.190013	-9.07186	1.17001e-19	3.47737e-17	bsna
LL0000005346	835.844	1.03544	0.114139	9.07173	1.1714e-19	3.47737e-17	cdk1
LL0000012757	232.83	1.17333	0.129739	9.04378	1.51346e-19	4.44343e-17	inip
LL0000024151	1025.78	1.16057	0.12846	9.03444	1.64846e-19	4.78717e-17	s100v1
LL0000007342	836.205	1.08618	0.120701	8.99894	2.27908e-19	6.54734e-17	crtap
LL0000012121	312.429	-1.52462	0.169519	-8.99382	2.38785e-19	6.7694e-17	hipk1a
LL0000006116	596.87	1.27479	0.141754	8.99294	2.40705e-19	6.7694e-17	COX7A2 (1 of many)
LL0000027569	74.7175	-2.81565	0.315275	-8.93078	4.23019e-19	1.17727e-16	si:dkey-31e10.5
LL0000013233	2557.18	1.14029	0.127793	8.92291	4.5418e-19	1.2484e-16	kdelr2a
LL0000004829	911.761	1.14183	0.127988	8.92133	4.6073e-19	1.2484e-16	calub
LL0000002629	149.671	1.7951	0.201225	8.92088	4.62596e-19	1.2484e-16	BX323557.1
LL0000024516	1334.66	0.796402	0.0896032	8.8881	6.21615e-19	1.66077e-16	serpinh1a
LL0000001827	1079.16	-0.827999	0.0931935	-8.88473	6.40761e-19	1.69497e-16	bcas3
LL0000030299	554.382	1.34008	0.151125	8.86738	7.48838e-19	1.96144e-16	thy1
LL0000005708	24280.9	0.689321	0.0777816	8.86227	7.84042e-19	2.03371e-16	cirbpa
LL0000028792	2404.13	-0.788233	0.0890937	-8.84724	8.97139e-19	2.3047e-16	slc48a1a
LL0000021989	2722	-1.15462	0.130557	-8.84375	9.25547e-19	2.35503e-16	pip5k1cb
LL0000007017	23.188	-6.48536	0.733562	-8.84092	9.49364e-19	2.39284e-16	CR847898.3
LL0000025426	301.436	1.17895	0.133466	8.8333	1.01631e-18	2.53765e-16	si:ch211-197h24.9
LL0000024640	478.965	-1.52177	0.172444	-8.82471	1.09746e-18	2.71489e-16	sh3gl2b
LL0000035600	115.687	-2.1287	0.242182	-8.78966	1.50012e-18	3.67693e-16	XLOC_026855
LL0000022135	287.798	1.43323	0.163655	8.75764	1.99383e-18	4.84265e-16	plin6
LL0000034224	236.067	-1.46818	0.167675	-8.75609	2.02146e-18	4.86554e-16	XLOC_016045
LL0000029679	1865.05	1.03615	0.118492	8.74451	2.23979e-18	5.3429e-16	sumo3b
LL0000023025	341.663	1.16917	0.133827	8.73644	2.4057e-18	5.68789e-16	rab13
LL0000011928	5261.22	0.944616	0.108314	8.72106	2.75607e-18	6.45912e-16	hapln1a
LL0000023650	159.653	-1.3722	0.157421	-8.71676	2.86277e-18	6.61729e-16	rhobtb2a
LL0000009359	916.594	1.1976	0.137397	8.71635	2.8731e-18	6.61729e-16	eci1
LL0000012030	1140	1.04271	0.119702	8.71086	3.01576e-18	6.88651e-16	hells
LL0000001110	1372.9	0.79003	0.0907442	8.70612	3.14459e-18	7.11983e-16	anxa5b
LL0000009465	1728.72	0.916957	0.105429	8.69736	3.39681e-18	7.62628e-16	ehd1b
LL0000025023	2603.72	-1.34178	0.154315	-8.69507	3.46605e-18	7.71687e-16	si:ch211-129p13.1
LL0000020871	1112.29	0.999061	0.115017	8.68622	3.74695e-18	8.27332e-16	olfml3b
LL0000029233	29966.8	1.18533	0.13666	8.67356	4.18798e-18	9.17133e-16	sparc
LL0000023738	497.025	1.05681	0.122244	8.64516	5.37295e-18	1.16707e-15	rnaseh2b
LL0000038415	5598.22	-1.16681	0.135026	-8.64138	5.55391e-18	1.19664e-15	zfhx4
LL0000011920	3232.72	0.700281	0.0810628	8.63875	5.68322e-18	1.21471e-15	hadhab
LL0000026699	49.2061	-3.14922	0.364728	-8.63442	5.90242e-18	1.25155e-15	si:dkey-11o15.5
LL0000024152	2545.02	0.964685	0.111792	8.62925	6.17568e-18	1.29918e-15	s100v2
LL0000010896	7732.75	0.724576	0.0840068	8.6252	6.39797e-18	1.33543e-15	fstl1b
LL0000023862	2326.05	-0.918026	0.106529	-8.61766	6.83381e-18	1.41534e-15	roraa
LL0000004470	2057.8	-1.61432	0.18753	-8.60831	7.41426e-18	1.52374e-15	CABZ01078320.1
LL0000005274	528.393	1.03329	0.120124	8.60191	7.84009e-18	1.59896e-15	cdc20
LL0000008877	394.314	1.28718	0.149723	8.59709	8.17637e-18	1.65491e-15	dhfr
LL0000023052	410.608	1.42595	0.165961	8.59212	8.53759e-18	1.71503e-15	rab34a
LL0000005326	603.751	-1.47332	0.171641	-8.58373	9.18492e-18	1.83129e-15	cdh24a
LL0000022083	1236.73	-1.06516	0.12429	-8.56999	1.03491e-17	2.04813e-15	plch1
LL0000039181	2615.92	0.777154	0.090709	8.56755	1.05707e-17	2.07661e-15	zgc:63587
LL0000011543	695.414	0.951444	0.111089	8.5647	1.08356e-17	2.10075e-15	gpatch4
LL0000004826	4041	1.02831	0.120067	8.56454	1.08509e-17	2.10075e-15	calr3a
LL0000005344	3463.29	-0.932928	0.108989	-8.55981	1.13055e-17	2.17302e-15	cdip1
LL0000018696	3006.02	-0.915984	0.107055	-8.55624	1.16612e-17	2.22537e-15	mast2
LL0000025434	294.941	1.78368	0.208667	8.548	1.25244e-17	2.37316e-15	si:ch211-198c19.3
LL0000022225	2501.88	-0.867422	0.101737	-8.52608	1.51391e-17	2.84838e-15	pnpla6
LL0000008664	1840.94	-1.9408	0.227824	-8.51888	1.61104e-17	3.00994e-15	dagla
LL0000020219	1215.94	-1.20691	0.141793	-8.51173	1.7136e-17	3.17932e-15	neurl1aa
LL0000011052	197.743	-1.74418	0.204941	-8.51063	1.7299e-17	3.18743e-15	gabbr1a
LL0000018273	194.222	1.36381	0.160365	8.50445	1.8246e-17	3.3389e-15	loxa
LL0000005627	414.207	1.12205	0.132079	8.49529	1.97448e-17	3.56587e-15	chrac1
LL0000011918	1701.17	1.05614	0.124322	8.49523	1.97533e-17	3.56587e-15	hadh
LL0000011982	268.384	-1.58247	0.186395	-8.48985	2.0691e-17	3.71009e-15	hcn4l
LL0000007294	2278.62	-1.3492	0.158997	-8.48568	2.14466e-17	3.81993e-15	crebrf
LL0000011427	395.826	0.96305	0.113518	8.48369	2.18154e-17	3.85987e-15	gmppab
LL0000027013	1844.76	1.34756	0.159133	8.46816	2.4931e-17	4.38212e-15	si:dkey-19b23.12
LL0000006158	280.868	-1.44081	0.170587	-8.44624	3.00846e-17	5.2534e-15	cpne5b
LL0000038763	645.94	0.78692	0.093219	8.44162	3.12966e-17	5.42955e-15	zgc:153990
LL0000019407	6466.74	0.817055	0.0969316	8.42919	3.48061e-17	5.99945e-15	mmp2
LL0000013456	13985.9	0.923669	0.109624	8.42581	3.58273e-17	6.13589e-15	krt1-19d
LL0000021074	542.246	0.957503	0.113684	8.42252	3.68469e-17	6.27031e-15	orc4
LL0000013127	400.501	-0.813999	0.0966755	-8.41991	3.76776e-17	6.37109e-15	kcnh4b
LL0000009235	3531.78	-1.2708	0.151031	-8.41418	3.95644e-17	6.64806e-15	dscaml1
LL0000018597	285.835	-1.52241	0.18106	-8.40833	4.15882e-17	6.94444e-15	MAP3K13
LL0000031352	7979.65	1.12586	0.134173	8.39113	4.81476e-17	7.98981e-15	tuba8l
LL0000019771	196.105	1.28815	0.153794	8.37583	5.48339e-17	9.0432e-15	mvda
LL0000022896	3901.31	-1.16305	0.13914	-8.35882	6.33498e-17	1.03835e-14	ptprdb
LL0000005885	1418.21	-1.28403	0.153647	-8.35698	6.43415e-17	1.04818e-14	cngb1a
LL0000010844	67.7987	-1.54844	0.185363	-8.35355	6.62437e-17	1.07263e-14	FQ790211.1
LL0000004578	209.411	-1.16617	0.139635	-8.35157	6.73615e-17	1.08416e-14	CABZ01085626.1
LL0000011060	499.395	-1.36845	0.164057	-8.34132	7.34627e-17	1.17527e-14	GABRA2
LL0000039177	108.952	1.69909	0.204253	8.31859	8.90148e-17	1.40788e-14	zgc:56699
LL0000011682	1790.72	-1.12137	0.134804	-8.31854	8.90564e-17	1.40788e-14	gramd1bb
LL0000003555	2295.3	-1.77308	0.213236	-8.31511	9.16703e-17	1.44068e-14	BX897741.1
LL0000030383	1325.25	-1.05907	0.1276	-8.2999	1.04197e-16	1.62798e-14	tlr7
LL0000011815	804.932	1.22927	0.148125	8.29886	1.05114e-16	1.63276e-14	gstm.3
LL0000031421	638.403	1.33622	0.161282	8.28501	1.18096e-16	1.8238e-14	tyms
LL0000009738	1195.88	-0.914485	0.110493	-8.27641	1.26946e-16	1.94029e-14	eps8a
LL0000030228	5777.26	0.726339	0.0877616	8.27627	1.27092e-16	1.94029e-14	tgfbi
LL0000022136	907.397	0.707998	0.085605	8.27052	1.33371e-16	2.02459e-14	plk1
LL0000032065	381.07	-1.46531	0.177207	-8.26893	1.35168e-16	2.0296e-14	whrnb
LL0000020869	358.015	0.982851	0.118861	8.26888	1.3522e-16	2.0296e-14	olfml2bb
LL0000024446	652.498	-1.50345	0.181837	-8.26814	1.36065e-16	2.03087e-14	sema6ba
LL0000010422	3415.64	0.791309	0.0958036	8.2597	1.46045e-16	2.16771e-14	fmoda
LL0000020039	2989.86	-0.939626	0.113841	-8.25386	1.53359e-16	2.2637e-14	ncam1b
LL0000008445	432.37	-1.62464	0.196873	-8.2522	1.55502e-16	2.28272e-14	cux2b
LL0000023881	1022.83	1.0316	0.125137	8.24377	1.66866e-16	2.43615e-14	rpe
LL0000012171	8641.54	1.05176	0.127925	8.22168	2.0067e-16	2.91376e-14	hmgb2b
LL0000022880	663.758	-1.12576	0.13696	-8.21965	2.041e-16	2.94753e-14	ptpn23b
LL0000012210	9471.47	0.715791	0.0870903	8.21895	2.05286e-16	2.94873e-14	hnrnpabb
LL0000035167	133.835	-1.32874	0.161822	-8.21111	2.19158e-16	3.13114e-14	XLOC_023228
LL0000004912	1095.79	-1.19907	0.14612	-8.20607	2.28554e-16	3.24802e-14	carmil3
LL0000001980	183.139	1.50439	0.183464	8.1999	2.40583e-16	3.40087e-14	BOLA2
LL0000025387	8850.17	1.33789	0.163246	8.19554	2.49461e-16	3.50782e-14	si:ch211-195b11.3
LL0000011475	1352.19	1.10802	0.135626	8.16963	3.09337e-16	4.32699e-14	gng5
LL0000040111	1678.29	-1.17849	0.144443	-8.15887	3.38163e-16	4.70558e-14	pou2f2a
LL0000000837	813.666	1.59722	0.195804	8.15725	3.42729e-16	4.7444e-14	AL954682.1
LL0000029084	958.342	1.5821	0.193993	8.15546	3.47844e-16	4.79039e-14	snrpg
LL0000018780	1028.07	0.96952	0.118966	8.14955	3.65269e-16	5.00457e-14	mcmbp
LL0000008617	691.47	1.41274	0.173395	8.14756	3.71333e-16	5.06168e-14	cyp51
LL0000009933	1770.29	1.13302	0.139476	8.12343	4.53178e-16	6.14597e-14	fabp11a
LL0000000452	1783.76	-0.905512	0.111494	-8.12165	4.59878e-16	6.20533e-14	agap3
LL0000004762	1463.25	-1.35894	0.167371	-8.11932	4.68822e-16	6.29423e-14	cacnb3a
LL0000018732	2310.14	-0.970067	0.119528	-8.11585	4.82412e-16	6.4443e-14	mbnl3
LL0000024589	3547.31	-1.09982	0.135571	-8.11248	4.9595e-16	6.59219e-14	sgip1a
LL0000005421	412.247	-1.51609	0.187108	-8.10273	5.37391e-16	7.10766e-14	celf5b
LL0000019817	322.52	1.14896	0.141908	8.09651	5.65574e-16	7.44357e-14	mydgf
LL0000020697	457.474	-1.47447	0.182203	-8.09244	5.8482e-16	7.65913e-14	ntrk3a
LL0000004484	1229.94	-1.33139	0.164595	-8.08889	6.02117e-16	7.8472e-14	CABZ01079080.1
LL0000001790	2688.75	1.13611	0.140495	8.08648	6.1416e-16	7.9653e-14	banf1
LL0000023255	3260.11	1.1765	0.14563	8.07869	6.54638e-16	8.44926e-14	rbbp4
LL0000020659	414.071	-1.1852	0.146719	-8.07803	6.58223e-16	8.45469e-14	nsmfa
LL0000031181	145.382	-1.15507	0.143026	-8.07596	6.69465e-16	8.55794e-14	trpc3
LL0000022853	189.197	-2.26911	0.281296	-8.06663	7.22631e-16	9.19359e-14	ptk2ba
LL0000008864	3907.62	-1.3015	0.161356	-8.06604	7.26171e-16	9.19483e-14	dgkh
LL0000031409	1909.77	0.830483	0.103024	8.06105	7.56409e-16	9.53253e-14	txndc5
LL0000005835	1006.11	-1.1146	0.138352	-8.05625	7.86692e-16	9.86762e-14	clstn2
LL0000012158	342.041	1.22166	0.151707	8.0528	8.09218e-16	1.01027e-13	hmbsa
LL0000010512	312.36	-1.444	0.179451	-8.04674	8.50313e-16	1.05642e-13	FO818719.1
LL0000031062	244.455	1.26282	0.156946	8.04619	8.54091e-16	1.05642e-13	triap1
LL0000005096	673.194	0.879689	0.109488	8.03454	9.3929e-16	1.15645e-13	ccdc80l2
LL0000013235	485.071	1.12104	0.139555	8.033	9.51211e-16	1.16576e-13	kdelr3
LL0000024365	856.603	1.20681	0.150273	8.03078	9.68558e-16	1.1816e-13	sec11a
LL0000025013	107.578	2.40013	0.299045	8.02598	1.00715e-15	1.2231e-13	si:ch211-127b11.1
LL0000002547	315.912	1.32729	0.165493	8.0202	1.0557e-15	1.27625e-13	BX322555.3
LL0000005296	3331.87	0.734648	0.0916265	8.01785	1.07612e-15	1.29507e-13	cdc42l
LL0000023115	851.098	1.23183	0.153649	8.01715	1.08226e-15	1.29663e-13	rac2
LL0000037360	2612.06	-0.931586	0.116332	-8.00799	1.16601e-15	1.39073e-13	XLOC_040108
LL0000019976	1056.58	1.07175	0.133845	8.00742	1.17137e-15	1.39091e-13	nansa
LL0000004926	3148.29	-1.28508	0.160588	-8.00238	1.22042e-15	1.44274e-13	caskin1
LL0000001206	587.309	1.23863	0.155057	7.98826	1.36855e-15	1.609e-13	aprt
LL0000026833	79.5971	3.04773	0.381546	7.98785	1.3731e-15	1.609e-13	si:dkey-165a24.10
LL0000001135	629.277	0.794534	0.0994812	7.98678	1.3851e-15	1.61597e-13	ap3m1
LL0000030182	41.505	-2.15382	0.269692	-7.98623	1.39128e-15	1.61613e-13	tex11
LL0000030432	461.903	0.795696	0.0996965	7.98118	1.4494e-15	1.67635e-13	tmed5
LL0000026126	1062.11	0.920493	0.115517	7.96846	1.6067e-15	1.85027e-13	si:ch211-69g19.2
LL0000017193	467.486	-1.54157	0.193589	-7.96312	1.67758e-15	1.92361e-13	LOC110438125
LL0000023561	544.473	1.06462	0.133723	7.96136	1.70162e-15	1.93456e-13	rfc2
LL0000012528	2079.67	-0.879772	0.110505	-7.96136	1.70162e-15	1.93456e-13	igf1ra
LL0000009148	4211	-0.97539	0.122532	-7.96028	1.71649e-15	1.9432e-13	dop1b
LL0000000119	990.532	1.4838	0.186533	7.95465	1.79639e-15	2.02507e-13	abracl
LL0000021108	958.833	1.33318	0.167711	7.94929	1.87579e-15	2.1057e-13	ostc
LL0000023564	706.191	1.06417	0.133969	7.94343	1.96665e-15	2.19845e-13	rfc5
LL0000026340	178.51	-1.54352	0.194426	-7.93885	2.04056e-15	2.27157e-13	si:ch73-233f7.8
LL0000007734	536.089	1.04587	0.131764	7.93741	2.06451e-15	2.28242e-13	cthrc1a
LL0000022593	510.727	-1.09649	0.138145	-7.93723	2.06739e-15	2.28242e-13	prkcg
LL0000019649	5017.45	0.733149	0.0924177	7.93299	2.13931e-15	2.3521e-13	msna
LL0000022171	4835.5	0.896793	0.113068	7.93145	2.16604e-15	2.37172e-13	pls3
LL0000011101	519.663	1.28649	0.162492	7.91722	2.42877e-15	2.63835e-13	gale
LL0000000219	66018.1	0.913127	0.11534	7.91685	2.43612e-15	2.63835e-13	actb1
LL0000004186	262.48	-2.0187	0.254993	-7.91669	2.43917e-15	2.63835e-13	CABZ01053592.1
LL0000010371	487.53	1.01364	0.128133	7.91086	2.5562e-15	2.75379e-13	fkbp14
LL0000018770	2221.64	0.961215	0.121615	7.90378	2.70563e-15	2.90306e-13	mcm3
LL0000009096	357.838	0.90052	0.114107	7.8919	2.97614e-15	3.18054e-13	dnase1l1
LL0000031645	1150.63	-0.956028	0.121238	-7.88557	3.13112e-15	3.33283e-13	unm_sa1614
LL0000001299	4362.75	0.910758	0.11551	7.88469	3.15318e-15	3.343e-13	arhgdig
LL0000004763	721.141	-0.864141	0.109676	-7.87905	3.29876e-15	3.48351e-13	cacnb3b
LL0000024885	3245.86	0.965693	0.122586	7.8777	3.33464e-15	3.50754e-13	si:ch211-105c13.3
LL0000024018	1354.53	0.672285	0.0854112	7.87116	3.51367e-15	3.68137e-13	rpz5
LL0000011676	102.13	1.97347	0.250887	7.86595	3.66309e-15	3.82292e-13	gpx7
LL0000021433	8186.53	-1.92	0.244412	-7.85559	3.97903e-15	4.13649e-13	pclob
LL0000018438	462.944	1.43691	0.182946	7.85428	4.02066e-15	4.16357e-13	lsm8
LL0000021122	1477.63	1.14519	0.145941	7.84694	4.26316e-15	4.39e-13	otos
LL0000023787	607.415	0.717752	0.0914763	7.84632	4.28437e-15	4.39e-13	rnf168
LL0000012358	3044.31	0.718103	0.0915225	7.84619	4.28862e-15	4.39e-13	hsdl2
LL0000029129	107.928	-1.66147	0.211788	-7.84495	4.33134e-15	4.41681e-13	soat1
LL0000022180	2438.66	-1.19034	0.151782	-7.84242	4.41941e-15	4.48948e-13	plxna2
LL0000038752	7023.17	0.936354	0.119502	7.83546	4.67121e-15	4.7273e-13	zgc:153867
LL0000022280	419.782	1.24363	0.158819	7.83044	4.86151e-15	4.90132e-13	polr2h
LL0000011822	812.232	1.07626	0.137465	7.82934	4.90431e-15	4.92443e-13	gstt1b
LL0000023876	351.191	1.49227	0.190611	7.82891	4.9213e-15	4.92443e-13	rpa3
LL0000030688	377.436	1.02119	0.130614	7.81839	5.35023e-15	5.33366e-13	tmsb
LL0000009801	1478.01	0.866943	0.11091	7.81664	5.42538e-15	5.38847e-13	esd
LL0000031489	3260.21	0.577089	0.0738668	7.81256	5.60372e-15	5.54499e-13	ube2na
LL0000012457	12576.4	1.2522	0.160326	7.81033	5.70382e-15	5.62321e-13	icn
LL0000003966	1065.85	-1.28218	0.164257	-7.80594	5.90601e-15	5.80113e-13	cabp1b
LL0000004645	182.62	-1.55066	0.198723	-7.80314	6.03874e-15	5.90978e-13	CABZ01092907.1
LL0000004485	160.958	-1.54231	0.197793	-7.79762	6.30869e-15	6.13253e-13	CABZ01079081.1
LL0000011603	903.292	-1.30923	0.167903	-7.79755	6.31225e-15	6.13253e-13	gpr158b
LL0000005732	224.07	1.30174	0.167093	7.79055	6.67203e-15	6.45857e-13	cks1b
LL0000038602	392.603	1.22947	0.157852	7.78877	6.76633e-15	6.52621e-13	zgc:113307
LL0000019847	1788.26	0.979466	0.125767	7.78794	6.81103e-15	6.54569e-13	myl4
LL0000026097	1409.52	-1.6646	0.213966	-7.77975	7.26686e-15	6.95873e-13	si:ch211-63p21.1
LL0000001085	5432.7	0.986426	0.126896	7.77349	7.63548e-15	7.28561e-13	anp32b
LL0000038888	179.849	1.40961	0.181364	7.77224	7.71125e-15	7.33173e-13	zgc:165515
LL0000039782	447.017	-1.62448	0.209227	-7.76421	8.21545e-15	7.76318e-13	cpne8
LL0000000477	1980.54	1.17388	0.151193	7.76409	8.22315e-15	7.76318e-13	agr2
LL0000022650	3311.68	-0.658171	0.0849213	-7.75036	9.16317e-15	8.62016e-13	prox1a
LL0000025644	21889.9	0.785905	0.101444	7.74719	9.39478e-15	8.80703e-13	si:ch211-222l21.1
LL0000030406	2084.77	1.24622	0.160952	7.74281	9.72451e-15	9.08426e-13	tma7
LL0000023224	562.133	-1.10349	0.142673	-7.73445	1.03847e-14	9.66722e-13	rasgrf2b
LL0000009941	10069.9	1.28767	0.166593	7.72945	1.08012e-14	1.002e-12	fabp7a
LL0000005232	522.294	0.997412	0.129068	7.72783	1.09398e-14	1.01135e-12	cd276
LL0000007991	3480.29	-1.19176	0.154228	-7.72722	1.09921e-14	1.01267e-12	CU467961.1
LL0000005860	1988.76	0.824981	0.106784	7.7257	1.11241e-14	1.01995e-12	cmpk
LL0000025029	2636.02	-1.11979	0.144948	-7.72543	1.11474e-14	1.01995e-12	si:ch211-12m10.1
LL0000021109	1021.88	0.671427	0.0869771	7.71959	1.16708e-14	1.06419e-12	ostf1
LL0000009145	231.165	-1.16037	0.150391	-7.71566	1.20357e-14	1.09374e-12	dolk
LL0000030315	661.051	1.056	0.1369	7.71365	1.22265e-14	1.10731e-12	timm10
LL0000023737	610.631	1.14313	0.148269	7.70988	1.25933e-14	1.13667e-12	rnaseh2a
LL0000018773	2931.65	1.02238	0.132627	7.70869	1.27113e-14	1.14278e-12	mcm4
LL0000024884	129.962	1.85963	0.24125	7.70834	1.27465e-14	1.14278e-12	si:ch211-103n10.5
LL0000029780	1373.42	-1.05662	0.137146	-7.70432	1.31543e-14	1.17539e-12	syt14a
LL0000026900	25.0641	-3.81847	0.495728	-7.70275	1.3317e-14	1.18597e-12	si:dkey-17m8.2
LL0000007064	911.715	-1.23958	0.160954	-7.70144	1.34544e-14	1.19423e-12	CR848746.1
LL0000004890	3004.93	0.9404	0.122204	7.69531	1.41153e-14	1.24874e-12	capns1a
LL0000028027	97.7872	1.45958	0.189865	7.68746	1.50082e-14	1.32334e-12	si:dkey-92i17.2
LL0000023254	2112.9	0.901376	0.117265	7.68667	1.51013e-14	1.32718e-12	rbb4l
LL0000038659	171.854	1.1868	0.154422	7.68541	1.52502e-14	1.33587e-12	zgc:123295
LL0000031408	428.171	1.16522	0.151664	7.68287	1.55558e-14	1.35483e-12	txndc17
LL0000024512	2122.44	0.984986	0.128207	7.68277	1.5568e-14	1.35483e-12	serpinf1
LL0000018262	210.729	2.22889	0.290217	7.68008	1.58993e-14	1.37916e-12	LOC799574
LL0000029083	1041.51	1.28503	0.167341	7.67907	1.60247e-14	1.38554e-12	snrpf
LL0000009677	335.743	1.29915	0.169211	7.67772	1.61939e-14	1.39565e-12	eny2
LL0000013282	1493.06	0.866681	0.112899	7.67662	1.63335e-14	1.40316e-12	kif11
LL0000001379	305.141	1.0011	0.130487	7.67204	1.69278e-14	1.44955e-12	armc1l
LL0000012497	185.859	1.24126	0.161838	7.66974	1.72339e-14	1.47105e-12	ifitm5
LL0000004810	151.313	1.19799	0.156252	7.66703	1.76026e-14	1.49774e-12	calhm2
LL0000001397	1035.27	1.0051	0.131188	7.66151	1.83761e-14	1.55859e-12	arpc1b
LL0000027866	962.515	1.07228	0.139971	7.66073	1.84879e-14	1.5631e-12	si:dkey-74k8.3
LL0000004742	656.296	-1.30944	0.170956	-7.65952	1.86631e-14	1.57294e-12	cacna1eb
LL0000023041	321.147	1.14086	0.149008	7.65634	1.91305e-14	1.60726e-12	rab25a
LL0000014209	29.1337	-2.58424	0.337559	-7.65565	1.92331e-14	1.61082e-12	LOC100334341
LL0000031079	732.38	-0.996484	0.130198	-7.65363	1.95377e-14	1.63122e-12	trim2a
LL0000004737	1083.9	-1.43229	0.187279	-7.64788	2.04313e-14	1.70051e-12	cacna1bb
LL0000029299	1945.41	-1.26883	0.16598	-7.64446	2.09819e-14	1.74091e-12	spock1
LL0000018516	513.502	0.717592	0.0938832	7.64346	2.11464e-14	1.74913e-12	mad1l1
LL0000005610	236.389	0.982142	0.12851	7.64253	2.12998e-14	1.75638e-12	chmp4c
LL0000014348	155.341	-1.49435	0.195574	-7.64084	2.15813e-14	1.77412e-12	LOC100536716
LL0000026381	244.916	1.65404	0.216543	7.63837	2.19991e-14	1.80292e-12	si:ch73-263o4.4
LL0000022256	757.513	0.894989	0.117255	7.63283	2.29648e-14	1.8763e-12	pole3
LL0000021533	1967.17	0.884956	0.115956	7.63181	2.31489e-14	1.88558e-12	pdia4
LL0000005340	667.184	-0.979168	0.128451	-7.62287	2.4809e-14	2.01466e-12	CDHR1 (1 of many)
LL0000024466	1494.77	0.536926	0.0704517	7.62119	2.51354e-14	2.03498e-12	2025-09-12
LL0000009120	226.878	1.55151	0.203609	7.62003	2.53611e-14	2.04705e-12	dnph1
LL0000024468	2746.06	0.661429	0.0868529	7.61551	2.62645e-14	2.11358e-12	2025-09-02
LL0000008804	825.308	0.946273	0.124291	7.61339	2.67003e-14	2.1422e-12	decr1
LL0000038404	2450.63	-0.964076	0.126663	-7.61134	2.71266e-14	2.16989e-12	zeb2b
LL0000012179	20286.4	1.09088	0.143577	7.59789	3.00995e-14	2.4005e-12	hmgn2
LL0000009757	726.677	-1.14738	0.151126	-7.59222	3.14464e-14	2.50046e-12	erbb4b
LL0000010840	261.993	-2.38861	0.314729	-7.58942	3.21335e-14	2.54751e-12	FQ378016.1
LL0000034772	54.3716	-1.61979	0.213474	-7.58774	3.25543e-14	2.57323e-12	XLOC_019883
LL0000023563	641.877	0.787572	0.103871	7.58219	3.39757e-14	2.67767e-12	rfc4
LL0000022447	107.95	-1.4356	0.1894	-7.57973	3.46279e-14	2.72104e-12	ppp1r3db
LL0000006162	100.302	-1.45905	0.192557	-7.57725	3.52952e-14	2.75957e-12	cpne9
LL0000023562	351.063	1.09346	0.144311	7.57714	3.53248e-14	2.75957e-12	rfc3
LL0000030689	5590.29	1.33135	0.175924	7.56775	3.79731e-14	2.9578e-12	tmsb1
LL0000024441	289.594	-1.02133	0.135074	-7.56124	3.99255e-14	3.10084e-12	sema4gb
LL0000011938	1597.38	1.00673	0.133156	7.56049	4.01564e-14	3.10974e-12	hat1
LL0000035418	305.014	1.03823	0.137346	7.55921	4.05526e-14	3.13134e-12	XLOC_025423
LL0000013640	274.709	1.1659	0.154296	7.55622	4.1496e-14	3.19496e-12	lhfpl2b
LL0000027266	38.8563	-2.06137	0.273027	-7.55005	4.35096e-14	3.34036e-12	si:dkey-238k10.1
LL0000011767	309.52	-1.59127	0.210869	-7.54624	4.48017e-14	3.4297e-12	grm6a
LL0000022241	429.511	0.935806	0.12407	7.54256	4.6083e-14	3.51518e-12	pofut1
LL0000028900	1303.24	1.15122	0.152635	7.54228	4.61814e-14	3.51518e-12	slco2b1
LL0000025749	420.927	-1.75455	0.232649	-7.54159	4.64279e-14	3.5239e-12	si:ch211-236p22.1
LL0000011939	103.997	1.32012	0.175076	7.54028	4.68974e-14	3.54946e-12	haus1
LL0000012950	1120.04	0.839986	0.111447	7.53706	4.80675e-14	3.62774e-12	itgbl1
LL0000022327	9808.54	1.16684	0.154838	7.53585	4.85156e-14	3.65124e-12	postnb
LL0000030597	934.812	0.821731	0.109057	7.53491	4.88679e-14	3.66743e-12	tmem263
LL0000009746	140.127	-2.20705	0.292948	-7.53393	4.92362e-14	3.6833e-12	epx
LL0000018334	1107.34	-1.34746	0.178859	-7.53361	4.93551e-14	3.6833e-12	lrp1ba
LL0000022778	1698.46	1.21846	0.16178	7.5316	5.01207e-14	3.73001e-12	psmd8
LL0000007023	213.666	1.11904	0.148778	7.52153	5.41376e-14	4.01776e-12	CR847936.1
LL0000024404	631.114	0.78596	0.104502	7.52101	5.43561e-14	4.0228e-12	selenon
LL0000009226	1387.94	0.686868	0.0914455	7.51123	5.85737e-14	4.32297e-12	drg1
LL0000005178	648.489	-1.11703	0.148756	-7.50913	5.95233e-14	4.38095e-12	ccni2
LL0000010492	3223.63	-1.03787	0.138233	-7.5081	5.99938e-14	4.40344e-12	FO704797.1
LL0000037264	126.353	-2.57352	0.342839	-7.5065	6.0731e-14	4.44534e-12	XLOC_039632
LL0000000214	624.408	-1.12208	0.149521	-7.50453	6.16492e-14	4.50022e-12	acss2l
LL0000024968	3139.08	-0.98834	0.13178	-7.49991	6.38633e-14	4.64132e-12	si:ch211-117k10.3
LL0000009686	5960.22	-1.07162	0.142886	-7.49977	6.39296e-14	4.64132e-12	epb41a
LL0000001681	544.042	-0.745762	0.0994428	-7.49941	6.41039e-14	4.64136e-12	atxn7
LL0000008733	189.341	1.32042	0.176261	7.49128	6.82069e-14	4.92509e-12	dctd
LL0000030151	2783.18	-1.32588	0.177026	-7.48975	6.90025e-14	4.96911e-12	TENM2
LL0000020302	2214.55	-0.785263	0.10488	-7.48723	7.03401e-14	5.05182e-12	nhsl2
LL0000001162	2376.23	0.600754	0.0802446	7.48654	7.07151e-14	5.06513e-12	apex1
LL0000023174	705.475	1.03558	0.138508	7.47668	7.62235e-14	5.44509e-12	rangap1b
LL0000039125	111.305	1.3066	0.174973	7.46743	8.17749e-14	5.81818e-12	zgc:194627
LL0000000009	996.079	-1.16085	0.155459	-7.46726	8.18818e-14	5.81818e-12	aak1a
LL0000027604	1448.29	1.2616	0.169027	7.46392	8.39882e-14	5.95203e-12	si:dkey-33i11.4
LL0000009524	606.501	0.795748	0.106737	7.45521	8.97234e-14	6.34164e-12	eif4ea
LL0000020772	1823.13	0.578192	0.0775923	7.45166	9.21718e-14	6.4975e-12	nutf2
LL0000005164	387.728	0.894678	0.120128	7.44771	9.49745e-14	6.67746e-12	ccnb3
LL0000038838	1004.15	-1.19039	0.159868	-7.44609	9.61466e-14	6.74213e-12	zgc:162472
LL0000000993	3303.86	-1.13508	0.152487	-7.4438	9.78327e-14	6.8424e-12	ank2a
LL0000004964	1294.99	-1.1088	0.149014	-7.44094	9.99682e-14	6.9735e-12	cbarpb
LL0000005945	621.111	-1.01539	0.13656	-7.43548	1.04189e-13	7.23305e-12	cntn4
LL0000021351	6483.34	-1.03274	0.138894	-7.43543	1.0423e-13	7.23305e-12	pcbp3
LL0000027515	28.8501	-3.68169	0.495227	-7.43435	1.05084e-13	7.27339e-12	si:dkey-286j17.4
LL0000031437	909.004	0.697979	0.0939553	7.42884	1.09551e-13	7.55056e-12	uap1
LL0000021075	324.652	1.02195	0.137568	7.42872	1.09654e-13	7.55056e-12	orc5
LL0000026812	340.834	-1.04663	0.140901	-7.42807	1.10193e-13	7.5682e-12	si:dkey-161j23.5
LL0000031550	234.354	1.36884	0.184541	7.41754	1.19315e-13	8.17369e-12	ucmaa
LL0000023823	574.044	-1.50581	0.203044	-7.41616	1.20562e-13	8.23796e-12	rnf34b
LL0000020773	673.065	1.18519	0.159882	7.41288	1.23589e-13	8.42331e-12	nutf2l
LL0000022748	2072.67	1.22158	0.16484	7.41067	1.25661e-13	8.54274e-12	psmb3
LL0000022243	288.047	1.03435	0.139607	7.40905	1.27205e-13	8.62573e-12	poglut1
LL0000004469	1510.05	-1.01524	0.137109	-7.40467	1.31482e-13	8.89314e-12	CABZ01078261.1
LL0000001285	2140.66	-0.775175	0.1047	-7.40379	1.3235e-13	8.92926e-12	arhgap32b
LL0000024983	584.307	1.09793	0.148344	7.40125	1.34907e-13	9.07885e-12	si:ch211-11k18.4
LL0000029268	3883.02	-1.29115	0.17456	-7.39661	1.39701e-13	9.3779e-12	spen
LL0000005863	112.613	1.48988	0.201465	7.39522	1.4117e-13	9.45272e-12	cmtm3
LL0000005943	132.88	-1.63528	0.221626	-7.37854	1.60032e-13	1.06639e-11	cntn3a.2
LL0000028064	414.969	0.981277	0.132991	7.37852	1.60057e-13	1.06639e-11	si:dkey-9i23.15
LL0000025563	230.946	1.37015	0.185714	7.37776	1.6098e-13	1.06988e-11	si:ch211-213d14.2
LL0000039165	1200.25	1.0239	0.138793	7.37716	1.61701e-13	1.072e-11	zgc:56095
LL0000011141	1520.06	0.757521	0.102753	7.37222	1.67808e-13	1.10974e-11	gar1
LL0000019850	706.001	1.19625	0.162281	7.3715	1.68725e-13	1.11304e-11	myl9a
LL0000008552	999.955	1.19238	0.161796	7.36964	1.71083e-13	1.12582e-11	cyp20a1
LL0000011246	1005.27	1.01915	0.138304	7.36892	1.72018e-13	1.12919e-11	gdpd2
LL0000009051	539.142	-0.911312	0.123739	-7.3648	1.77409e-13	1.16172e-11	dnajb2
LL0000023223	1036.29	-1.24604	0.169256	-7.36191	1.81302e-13	1.18432e-11	rasgrf2a
LL0000003648	108.95	3.70054	0.502685	7.36155	1.81786e-13	1.18458e-11	BX914200.1
LL0000020713	1394.12	0.708993	0.0963248	7.36044	1.83303e-13	1.19156e-11	nudc
LL0000020472	1590.84	0.677158	0.0920164	7.3591	1.85149e-13	1.20063e-11	nop2
LL0000006195	1932.49	1.69966	0.230983	7.35839	1.86147e-13	1.20419e-11	CR318588.3
LL0000027990	871.809	1.0823	0.147137	7.35572	1.89907e-13	1.22554e-11	si:dkey-87o1.2
LL0000020788	553.016	-1.18202	0.160788	-7.35142	1.96119e-13	1.26258e-11	nyap2b
LL0000012470	1654.59	1.02569	0.139534	7.35086	1.96937e-13	1.2648e-11	idi1
LL0000038923	67.0521	-2.88858	0.393018	-7.34973	1.98609e-13	1.27248e-11	zgc:171534
LL0000022212	450.401	0.801683	0.109105	7.34784	2.0144e-13	1.28573e-11	pnkp
LL0000000994	13519.4	-1.11285	0.151459	-7.34754	2.01886e-13	1.28573e-11	ank2b
LL0000011990	140.69	1.35568	0.184512	7.34739	2.02121e-13	1.28573e-11	hdac12
LL0000023352	649.077	1.24017	0.168901	7.34255	2.09557e-13	1.32987e-11	rcn1
LL0000038347	2382.34	0.638769	0.0871295	7.33125	2.28011e-13	1.44355e-11	zc3h15
LL0000030489	1614.85	-0.65048	0.0888121	-7.32422	2.40287e-13	1.51767e-11	tmem150ab
LL0000006527	45.4999	-1.93084	0.263803	-7.31923	2.49406e-13	1.57155e-11	CR388373.3
LL0000031628	762.965	-0.843913	0.115314	-7.31842	2.50917e-13	1.57442e-11	unc5b
LL0000030106	1222.62	0.701098	0.0958	7.31835	2.5104e-13	1.57442e-11	tdg.1
LL0000031354	1218.19	0.876849	0.119966	7.30913	2.68881e-13	1.68236e-11	tuba8l3
LL0000022736	1910.93	1.20199	0.164554	7.30454	2.78226e-13	1.73677e-11	psma5
LL0000005076	606.463	1.05239	0.144133	7.3015	2.84576e-13	1.77226e-11	ccdc3b
LL0000025603	44.826	3.89046	0.532891	7.30067	2.86348e-13	1.77527e-11	si:ch211-217i17.1
LL0000038495	356.606	-0.767399	0.105114	-7.30065	2.86387e-13	1.77527e-11	zgc:109986
LL0000012974	1554.82	-0.961747	0.131779	-7.29816	2.9173e-13	1.8042e-11	itpr1b
LL0000011813	2554.91	1.1032	0.151222	7.29522	2.98166e-13	1.83975e-11	gstm.1
LL0000011900	2501.03	1.1763	0.16126	7.29442	2.99957e-13	1.84653e-11	h2afva
LL0000035042	38.7095	4.72556	0.648967	7.28165	3.29755e-13	2.0253e-11	XLOC_022144
LL0000024109	1516.57	0.871292	0.119723	7.27756	3.3991e-13	2.08288e-11	ruvbl2
LL0000028947	670.685	0.930833	0.128022	7.27091	3.57078e-13	2.18308e-11	smarcad1a
LL0000022087	827.201	-0.803759	0.110572	-7.26913	3.61821e-13	2.20703e-11	plcl2
LL0000024357	1324.63	-1.10539	0.152074	-7.26879	3.6273e-13	2.20753e-11	sdk2b
LL0000008960	3195.02	0.793463	0.109168	7.26827	3.64119e-13	2.21095e-11	dkc1
LL0000022318	331.564	0.864445	0.118967	7.26623	3.69651e-13	2.23945e-11	pop4
LL0000010210	3849.85	-0.914343	0.125846	-7.26558	3.71448e-13	2.24524e-11	fbxo33
LL0000018160	63.3022	8.8246	1.21505	7.26274	3.79315e-13	2.28762e-11	LOC566574
LL0000019741	679.138	-1.16649	0.160714	-7.25816	3.924e-13	2.36121e-11	mtss1lb
LL0000012843	538.653	-1.61945	0.223156	-7.25702	3.95707e-13	2.37575e-11	iqsec3b
LL0000010880	5256.25	-1.35331	0.186563	-7.25391	4.04907e-13	2.42554e-11	fryb
LL0000000033	1466.07	-0.990888	0.136712	-7.248	4.22959e-13	2.52801e-11	abca5
LL0000022767	2169.81	1.06859	0.147454	7.24695	4.26259e-13	2.54204e-11	psmd12
LL0000002863	49.4819	2.23649	0.308706	7.24475	4.33243e-13	2.57794e-11	BX510960.2
LL0000021091	1081.36	-0.725368	0.100164	-7.24183	4.42666e-13	2.62815e-11	osbpl5
LL0000011952	6933.72	1.70733	0.235951	7.23595	4.62291e-13	2.73859e-11	hbae3
LL0000004346	811.513	1.01972	0.140955	7.23439	4.67615e-13	2.764e-11	CABZ01068366.1
LL0000021264	1696.88	0.65351	0.0904063	7.22859	4.88025e-13	2.87827e-11	papss2b
LL0000014789	16.8108	-3.26962	0.452359	-7.22793	4.90421e-13	2.88409e-11	LOC101883797
LL0000040129	1352.55	-1.42255	0.196818	-7.22772	4.91171e-13	2.88409e-11	rimbp2
LL0000000135	1094.4	0.739573	0.102333	7.22713	4.93313e-13	2.89031e-11	acads
LL0000021526	805.807	0.800033	0.11071	7.22636	4.96105e-13	2.90032e-11	pdgfrl
LL0000005357	455.209	1.15055	0.159244	7.22507	5.00847e-13	2.92101e-11	cdk2
LL0000030271	545.696	0.937841	0.129809	7.2248	5.01831e-13	2.92101e-11	them6
LL0000022374	9269.72	1.02677	0.142237	7.21873	5.24734e-13	3.04768e-11	ppib
LL0000011810	908.026	1.1328	0.15694	7.21809	5.27246e-13	3.05562e-11	gstk1
LL0000011260	461.86	0.922557	0.12783	7.21707	5.31178e-13	3.07175e-11	gemin8
LL0000020104	971.467	-1.09621	0.151922	-7.21558	5.37034e-13	3.09891e-11	ndst1a
LL0000022860	32345.4	0.863454	0.119735	7.2114	5.53784e-13	3.18868e-11	ptmab
LL0000022735	2068.71	1.06578	0.147805	7.21072	5.56585e-13	3.19791e-11	psma4
LL0000004827	3040.56	0.970736	0.134729	7.20508	5.80097e-13	3.32585e-11	calr3b
LL0000029646	3693.95	-0.912218	0.126617	-7.20456	5.82332e-13	3.33151e-11	suco
LL0000004585	379.086	0.93281	0.12948	7.20426	5.83587e-13	3.33156e-11	CABZ01086029.1
LL0000031632	1907.57	-1.57781	0.219061	-7.20263	5.90619e-13	3.36451e-11	unc80
LL0000008826	2362.47	-1.01917	0.141539	-7.20064	5.99305e-13	3.40673e-11	dennd4a
LL0000024411	837.026	0.935077	0.129918	7.19747	6.134e-13	3.47945e-11	selenot1b
LL0000024487	364.699	0.966143	0.134242	7.197	6.15514e-13	3.48404e-11	serhl
LL0000031716	1731.67	-0.903847	0.125646	-7.19362	6.3095e-13	3.56387e-11	usp32
LL0000008978	833.353	-1.54699	0.215231	-7.18759	6.59443e-13	3.71695e-11	dlg4a
LL0000022985	1786.19	1.07361	0.149378	7.18719	6.61372e-13	3.71997e-11	qars
LL0000008863	965.273	-1.23832	0.172344	-7.18516	6.71282e-13	3.76778e-11	dgkg
LL0000020238	3337.79	-0.867528	0.120755	-7.18421	6.75951e-13	3.78359e-11	nfasca
LL0000017693	144.928	1.47558	0.205398	7.18402	6.7693e-13	3.78359e-11	LOC110439484
LL0000021599	5430.21	-0.752417	0.104754	-7.18273	6.83344e-13	3.81146e-11	per1a
LL0000035504	1322.05	-0.993221	0.138321	-7.18056	6.94253e-13	3.86424e-11	XLOC_026010
LL0000038263	3019.67	-0.905909	0.12622	-7.17723	7.11374e-13	3.9513e-11	ypel1
LL0000020604	661.792	0.772432	0.107684	7.17314	7.32959e-13	4.06275e-11	nras
LL0000020660	1526.83	-1.17647	0.164078	-7.17018	7.48985e-13	4.14299e-11	nsmfb
LL0000021629	2412.35	1.38763	0.193684	7.16442	7.81168e-13	4.31208e-11	pfdn5
LL0000032826	187.941	-1.84788	0.257994	-7.16247	7.92363e-13	4.36486e-11	XLOC_005257
LL0000007144	163.229	-1.33709	0.186694	-7.1619	7.95659e-13	4.374e-11	CR855860.1
LL0000011394	538.983	1.24494	0.173838	7.16151	7.97926e-13	4.37745e-11	glrx
LL0000018655	285.856	1.0211	0.142599	7.16062	8.03152e-13	4.39709e-11	mapre1a
LL0000018572	474.473	1.23783	0.172929	7.15802	8.18498e-13	4.47194e-11	manf
LL0000018910	401.555	0.985993	0.137764	7.15713	8.23835e-13	4.49192e-11	mettl2a
LL0000008523	985.662	0.80009	0.111798	7.15657	8.27181e-13	4.50098e-11	cyb5r3
LL0000000497	980.655	-0.92009	0.128574	-7.15611	8.29984e-13	4.50705e-11	ahr1b
LL0000020643	2668.31	-1.25476	0.175383	-7.15439	8.40485e-13	4.54567e-11	nrxn3b
LL0000031688	1350.95	-0.934842	0.130667	-7.15438	8.40498e-13	4.54567e-11	usf3
LL0000029569	1778.61	1.11135	0.155352	7.15372	8.44587e-13	4.55855e-11	stmn1a
LL0000031186	146.965	-1.67314	0.233949	-7.15174	8.56843e-13	4.61538e-11	trpc5a
LL0000013624	409.119	0.841275	0.11769	7.14821	8.79195e-13	4.72625e-11	lgals9l3
LL0000005926	474.856	0.665824	0.0931859	7.14511	8.99235e-13	4.81968e-11	cnpy2
LL0000024528	8669.65	0.686607	0.0960965	7.14497	9.00183e-13	4.81968e-11	setb
LL0000024267	1533.61	-0.658842	0.0922484	-7.14204	9.1954e-13	4.91347e-11	scarb2c
LL0000004741	949.11	-1.52364	0.213454	-7.13803	9.46777e-13	5.04891e-11	cacna1ea
LL0000000370	1472.4	-1.09468	0.153373	-7.13739	9.51191e-13	5.06234e-11	ADGRL3
LL0000035226	328.241	-1.45807	0.204399	-7.13348	9.78634e-13	5.19804e-11	XLOC_023755
LL0000029070	569.272	0.678258	0.0951015	7.13194	9.89676e-13	5.24626e-11	snrnp40
LL0000039794	902.844	-1.76041	0.246861	-7.13117	9.95181e-13	5.265e-11	erc2
LL0000030292	594.114	-1.80411	0.253215	-7.12482	1.04216e-12	5.50262e-11	thsd7ab
LL0000020239	102.597	-1.32592	0.186361	-7.11478	1.12087e-12	5.90659e-11	nfat5a
LL0000031625	449.09	1.03861	0.145998	7.11387	1.12837e-12	5.93436e-11	unc45b
LL0000038321	1918.41	-1.05525	0.148409	-7.11038	1.15724e-12	6.07428e-11	zbtb4
LL0000024387	2616.87	0.864773	0.121644	7.10906	1.16833e-12	6.12046e-11	sec61b
LL0000019533	543.955	1.13988	0.160486	7.10265	1.22389e-12	6.39896e-11	mrpl14
LL0000018192	16.6801	-3.38853	0.477719	-7.09315	1.31092e-12	6.84059e-11	LOC571737
LL0000033157	29.8933	-2.76224	0.389696	-7.08818	1.35886e-12	7.07693e-11	XLOC_008030
LL0000030150	2825.23	-1.54463	0.218003	-7.08537	1.38675e-12	7.20813e-11	tenm1
LL0000022673	2211.08	0.698704	0.0986736	7.08097	1.43153e-12	7.41272e-11	prps1a
LL0000031156	426.457	0.860303	0.121495	7.08095	1.43166e-12	7.41272e-11	trmt2a
LL0000023874	2796.61	0.882318	0.124615	7.08032	1.43822e-12	7.43226e-11	rpa1
LL0000029641	2219.68	1.15828	0.163616	7.07925	1.44935e-12	7.47535e-11	sub1a
LL0000028782	324.174	-1.27676	0.180371	-7.0785	1.4572e-12	7.50133e-11	SLC45A4 (1 of many)
LL0000001599	14448.3	-0.915594	0.129377	-7.07694	1.47377e-12	7.57208e-11	atp2b2
LL0000020011	4426.85	-1.24687	0.176222	-7.07557	1.48837e-12	7.6324e-11	nbeaa
LL0000021642	1457.36	-0.778477	0.11014	-7.06805	1.5713e-12	8.04223e-11	pfkpb
LL0000005220	786.014	0.884117	0.1251	7.06727	1.5801e-12	8.07182e-11	cd151l
LL0000022086	1008.37	-0.841393	0.119071	-7.06631	1.59107e-12	8.11233e-11	plcl1
LL0000002750	223.457	-0.875871	0.124011	-7.06286	1.63109e-12	8.30053e-11	BX465228.1
LL0000021416	3610.42	-0.781855	0.110719	-7.06164	1.64554e-12	8.35815e-11	pcdh7b
LL0000012235	996.295	-1.14495	0.162216	-7.05818	1.68695e-12	8.53601e-11	hook1
LL0000000893	312.906	0.981397	0.139052	7.05778	1.69185e-12	8.53601e-11	alg2
LL0000020708	1816.29	0.564848	0.0800326	7.05773	1.69249e-12	8.53601e-11	nucb1
LL0000009129	3079.21	-1.27208	0.180242	-7.05766	1.69334e-12	8.53601e-11	dock3
LL0000019608	1050.28	-1.24749	0.176858	-7.05363	1.74313e-12	8.77045e-11	mrtfba
LL0000004873	1455.48	0.867111	0.122971	7.05136	1.77183e-12	8.89239e-11	capgb
LL0000004735	1448.03	-1.73524	0.246091	-7.05118	1.77402e-12	8.89239e-11	cacna1ab
LL0000022808	246.71	-1.45565	0.206462	-7.05044	1.78356e-12	8.92347e-11	ptchd4
LL0000013618	4288.05	0.845826	0.120097	7.04288	1.88313e-12	9.40401e-11	lgals3b
LL0000018698	823.567	-1.02052	0.145008	-7.03771	1.95418e-12	9.72559e-11	mast3b
LL0000038633	549.988	-0.914903	0.130001	-7.03767	1.9548e-12	9.72559e-11	zgc:114045
LL0000013614	2405.71	1.8398	0.26148	7.03613	1.97659e-12	9.8157e-11	lgals1l1
LL0000009016	4054.17	-1.31201	0.186498	-7.03495	1.99329e-12	9.86217e-11	dmxl2
LL0000038556	129.143	1.31215	0.186519	7.03495	1.99333e-12	9.86217e-11	zgc:112433
LL0000036625	1586.79	-1.45987	0.207572	-7.03308	2.02028e-12	9.97702e-11	XLOC_034203
LL0000008662	1418.36	1.24877	0.177582	7.03206	2.03504e-12	1.00205e-10	dad1
LL0000018540	849.962	-0.905501	0.128769	-7.03196	2.03657e-12	1.00205e-10	magixb
LL0000025610	301.885	1.22654	0.174444	7.03114	2.04846e-12	1.00604e-10	si:ch211-218c6.8
LL0000024305	2628.81	-1.23039	0.175191	-7.02315	2.16915e-12	1.06336e-10	scn8ab
LL0000022251	1031.68	0.667087	0.0950016	7.02186	2.18941e-12	1.07133e-10	pold3
LL0000010163	4254.53	0.84772	0.120763	7.01971	2.22328e-12	1.08591e-10	fbl
LL0000029131	1717.17	-0.99435	0.141697	-7.01743	2.25982e-12	1.10175e-10	sobpa
LL0000024461	1044.73	0.891264	0.127017	7.01691	2.26833e-12	1.10388e-10	sephs1
LL0000008820	279.115	-1.01366	0.144486	-7.01567	2.2885e-12	1.11167e-10	dennd1b
LL0000026729	760.289	0.777865	0.110909	7.01353	2.32382e-12	1.12678e-10	si:dkey-12j5.1
LL0000030436	2289.4	0.969421	0.138237	7.01276	2.33663e-12	1.13094e-10	tmed9
LL0000008844	439.207	1.04116	0.14848	7.01216	2.34661e-12	1.13338e-10	desi1b
LL0000040210	364.255	-1.21171	0.172807	-7.01195	2.35026e-12	1.13338e-10	si:dkey-192j17.1
LL0000000030	3607.54	-1.12377	0.160271	-7.01167	2.35493e-12	1.13338e-10	abca3b
LL0000012211	2455.56	0.809415	0.115442	7.01145	2.35864e-12	1.13338e-10	hnrnpc
LL0000028802	379.852	-1.46728	0.209355	-7.00857	2.40765e-12	1.15485e-10	slc4a3
LL0000030535	440.394	-2.11791	0.302298	-7.00601	2.45211e-12	1.17407e-10	tmem184bb
LL0000008983	407.123	-1.63333	0.233332	-7.00002	2.55918e-12	1.22314e-10	dlgap1b
LL0000010182	3537	-0.945146	0.135051	-6.99844	2.58828e-12	1.23484e-10	fbxl16
LL0000030691	43107.1	1.14348	0.163456	6.99566	2.64018e-12	1.2571e-10	tmsb4x
LL0000029082	1024.76	1.41543	0.202336	6.99544	2.64434e-12	1.2571e-10	snrpe
LL0000005398	206.91	1.05119	0.15039	6.98976	2.75355e-12	1.30669e-10	cdt1
LL0000028044	614.3	1.00852	0.144294	6.98932	2.76212e-12	1.30843e-10	si:dkey-95h12.1
LL0000031551	663.557	1.15183	0.16484	6.98756	2.79713e-12	1.32267e-10	ucmab
LL0000001442	2553.45	-1.0522	0.150647	-6.98454	2.85781e-12	1.34898e-10	asap1b
LL0000022734	2594.12	1.02555	0.146863	6.98302	2.88892e-12	1.36125e-10	psma3
LL0000020114	4342.49	0.948801	0.135931	6.98001	2.95157e-12	1.38833e-10	ndufa4
LL0000026484	551.469	0.878332	0.125902	6.97631	3.03044e-12	1.42292e-10	si:ch73-347e22.8
LL0000011978	2416.19	-1.12128	0.160772	-6.97436	3.07264e-12	1.44021e-10	hcn1
LL0000029903	934.015	0.779167	0.111737	6.9732	3.09802e-12	1.44956e-10	tacc3
LL0000032780	94.9682	-1.51272	0.216952	-6.97262	3.11102e-12	1.4531e-10	XLOC_004936
LL0000029063	1921.42	-1.14963	0.164898	-6.97176	3.1299e-12	1.45772e-10	snphb
LL0000001493	1941.01	-1.09837	0.157547	-6.97168	3.13184e-12	1.45772e-10	aspa
LL0000018775	2650.16	0.905296	0.12986	6.97133	3.13957e-12	1.45878e-10	mcm6
LL0000011037	3288.14	0.725747	0.104124	6.97005	3.16834e-12	1.46959e-10	g3bp1
LL0000012173	1693	1.07437	0.154178	6.9684	3.20566e-12	1.48433e-10	hmgb3b
LL0000031643	1776.41	-1.28923	0.185091	-6.96537	3.27532e-12	1.51396e-10	unm_sa1261
LL0000029262	1007.63	-0.935812	0.134361	-6.9649	3.28644e-12	1.51648e-10	specc1
LL0000030006	731	-0.93096	0.13367	-6.96459	3.2936e-12	1.51716e-10	tbc1d22b
LL0000011333	162.189	1.48788	0.213657	6.96385	3.31092e-12	1.52251e-10	gins2
LL0000022625	241.751	0.999452	0.143562	6.96179	3.35966e-12	1.54227e-10	prmt6
LL0000011734	1794.9	-1.45266	0.208681	-6.96116	3.37487e-12	1.5466e-10	grin2ab
LL0000021183	387.996	0.904158	0.129907	6.96005	3.40156e-12	1.55615e-10	p3h1
LL0000029021	1118.98	-0.738541	0.106123	-6.95932	3.41917e-12	1.56154e-10	smurf1
LL0000021297	609.848	0.873887	0.125655	6.95465	3.53427e-12	1.61135e-10	parp2
LL0000020737	417.011	0.755443	0.108668	6.95187	3.60476e-12	1.64069e-10	nuf2
LL0000000316	936.897	-1.07141	0.154256	-6.94563	3.76779e-12	1.71197e-10	adcy6a
LL0000013731	2781.77	0.508399	0.0732167	6.94376	3.81794e-12	1.73171e-10	lmnb1
LL0000039088	104.093	1.26681	0.182444	6.94353	3.8242e-12	1.73171e-10	zgc:193711
LL0000030026	1974.47	-0.955672	0.137698	-6.94035	3.91119e-12	1.76811e-10	tbcelb
LL0000019867	1107.67	-1.31792	0.189968	-6.93757	3.98891e-12	1.7971e-10	myo10l1
LL0000022148	2201.68	0.697421	0.100529	6.93748	3.99145e-12	1.7971e-10	plp2
LL0000031405	1082.75	0.80528	0.116079	6.93734	3.99551e-12	1.7971e-10	txndc12
LL0000022278	1436.17	1.10694	0.159624	6.93469	4.07113e-12	1.82804e-10	polr2f
LL0000018406	195.193	-0.927532	0.133779	-6.93332	4.11063e-12	1.83966e-10	lrriq1
LL0000004828	1552.22	1.18358	0.17071	6.9333	4.11135e-12	1.83966e-10	calua
LL0000023999	1331.78	-1.06879	0.154158	-6.93307	4.11809e-12	1.83966e-10	rps6ka5
LL0000026883	1382.15	-1.05906	0.152759	-6.93285	4.12456e-12	1.83966e-10	si:dkey-175m17.7
LL0000004723	234.264	-1.92517	0.277856	-6.92864	4.24892e-12	1.89197e-10	CABZ01117752.1
LL0000035333	744.469	-1.10365	0.159301	-6.92806	4.26649e-12	1.89664e-10	XLOC_024516
LL0000002543	2734.09	-0.952449	0.137489	-6.92747	4.28441e-12	1.90144e-10	BX322530.1
LL0000019888	4702.45	-1.18301	0.170782	-6.927	4.29859e-12	1.90457e-10	myo5aa
LL0000024221	489.584	0.980357	0.14155	6.92589	4.33231e-12	1.91633e-10	sat2b
LL0000018376	673.103	-1.73602	0.250678	-6.92529	4.35073e-12	1.9213e-10	lrrc4ba
LL0000013112	470.207	-1.08542	0.156758	-6.92415	4.38591e-12	1.93364e-10	kcnd1
LL0000029795	1036.35	-1.68747	0.243744	-6.92313	4.41776e-12	1.94447e-10	syt7a
LL0000018421	4685.43	-0.86071	0.124332	-6.92268	4.43193e-12	1.9475e-10	lrtm2a
LL0000028777	1049.93	-0.663874	0.0959055	-6.92217	4.44784e-12	1.95128e-10	slc44a5b
LL0000039845	192.996	-1.31938	0.190753	-6.91669	4.62303e-12	2.02481e-10	kcnh1a
LL0000002037	4619.63	-1.56199	0.226156	-6.90667	4.96159e-12	2.16954e-10	bsnb
LL0000011951	473.458	2.09248	0.303107	6.90344	5.07589e-12	2.21589e-10	hbae1.3
LL0000023189	1146.02	-0.774647	0.112258	-6.90057	5.17932e-12	2.25736e-10	rapgef1b
LL0000035063	460.802	-1.33031	0.19281	-6.89959	5.2152e-12	2.26929e-10	XLOC_022269
LL0000022758	3256.62	0.994369	0.144187	6.8964	5.3335e-12	2.317e-10	psmc3
LL0000018695	2031.68	-1.36109	0.197421	-6.89437	5.41042e-12	2.34659e-10	mast1b
LL0000022642	2519.58	-0.67907	0.0985694	-6.88926	5.60842e-12	2.42853e-10	prom1a
LL0000029231	2083.31	-1.30118	0.18888	-6.88893	5.6215e-12	2.43025e-10	spag9a
LL0000021472	2545.5	0.923769	0.134114	6.88795	5.66005e-12	2.44296e-10	pdap1a
LL0000006176	821.692	0.778766	0.113092	6.88616	5.73199e-12	2.47003e-10	cpt2
LL0000004833	1186.07	-1.09814	0.159495	-6.88509	5.77508e-12	2.48459e-10	camk1da
LL0000023647	2906.66	0.764696	0.111086	6.88385	5.82579e-12	2.50237e-10	rhoab
LL0000025288	595.591	-1.09193	0.15866	-6.88223	5.89238e-12	2.52691e-10	si:ch211-169p10.1
LL0000021193	5844.28	0.745545	0.108353	6.88069	5.95636e-12	2.55026e-10	pa2g4a
LL0000020696	591.159	-1.80401	0.262218	-6.8798	5.99361e-12	2.5621e-10	ntrk2b
LL0000022729	252.843	0.881733	0.128178	6.87895	6.02938e-12	2.57327e-10	psip1a
LL0000022741	2756.38	1.23507	0.179551	6.87864	6.04287e-12	2.57492e-10	psmb1
LL0000005154	12.6915	-3.89362	0.56609	-6.8781	6.0657e-12	2.58053e-10	ccl39.9
LL0000022740	3823.18	0.981324	0.142717	6.876	6.1555e-12	2.61457e-10	psma8
LL0000032058	322.201	1.30316	0.189534	6.87558	6.17399e-12	2.61826e-10	wfdc2
LL0000009363	839.066	0.767758	0.111686	6.87426	6.23133e-12	2.63475e-10	ecm2
LL0000023403	2119.29	-0.993627	0.144544	-6.87423	6.2326e-12	2.63475e-10	rereb
LL0000011687	1725.67	-0.462731	0.0673539	-6.87014	6.41393e-12	2.70712e-10	gramd4b
LL0000020611	110.306	-1.15009	0.167439	-6.86874	6.47714e-12	2.72949e-10	nrcamb
LL0000002890	155.097	1.82354	0.26558	6.86626	6.59065e-12	2.77295e-10	BX511061.1
LL0000021956	27.6752	-2.87171	0.418274	-6.86563	6.61977e-12	2.78082e-10	pimr80
LL0000023579	1901.06	-1.00645	0.146634	-6.86374	6.70817e-12	2.81354e-10	rfx3
LL0000014288	86.9384	3.1257	0.455695	6.85919	6.92511e-12	2.89594e-10	LOC100535543
LL0000010907	146.101	1.36403	0.198862	6.85917	6.92632e-12	2.89594e-10	fthl29
LL0000030356	1215.72	-0.902439	0.131623	-6.85625	7.06937e-12	2.95113e-10	tle2b
LL0000032162	1383.01	1.6745	0.244241	6.85594	7.08464e-12	2.95289e-10	wu:fj16a03
LL0000029222	1914.69	1.13551	0.165631	6.8557	7.09665e-12	2.95329e-10	spaca4l
LL0000028214	242.418	1.21879	0.177824	6.85394	7.1845e-12	2.9852e-10	si:dkeyp-55f12.3
LL0000000237	462.917	-1.49574	0.218321	-6.8511	7.32846e-12	3.04029e-10	actr3b
LL0000039111	2320.58	-1.15913	0.169217	-6.84998	7.38626e-12	3.05952e-10	zgc:194281
LL0000031553	12485.3	-1.82861	0.267014	-6.84836	7.47016e-12	3.08948e-10	ucp1
LL0000012540	481.02	-2.60989	0.381338	-6.84402	7.69998e-12	3.17544e-10	igfbp1b
LL0000000367	493.519	-1.32871	0.194151	-6.84368	7.71817e-12	3.17544e-10	adgrl1a
LL0000011956	3640.27	2.22796	0.325553	6.8436	7.7226e-12	3.17544e-10	hbbe1.1
LL0000022607	396.79	-0.739037	0.10799	-6.84355	7.72554e-12	3.17544e-10	prkn
LL0000023167	4282.21	0.963485	0.140857	6.84017	7.90973e-12	3.24615e-10	ranbp1
LL0000001050	2594.79	-0.978879	0.143254	-6.83318	8.30536e-12	3.40329e-10	ankrd52a
LL0000021489	577.382	-1.25974	0.184374	-6.83252	8.34353e-12	3.41369e-10	pde10a
LL0000021643	25424.5	1.00687	0.147415	6.83016	8.48183e-12	3.46497e-10	pfn1
LL0000024606	1628.23	-1.38506	0.202848	-6.82808	8.60575e-12	3.5078e-10	sgsm1b
LL0000024296	2912.66	-1.36873	0.200459	-6.82796	8.61294e-12	3.5078e-10	scn1lab
LL0000001106	696.413	0.923062	0.135223	6.8262	8.71904e-12	3.54561e-10	anxa3a
LL0000029950	2331.93	-0.864237	0.126624	-6.82523	8.77847e-12	3.56435e-10	taok1a
LL0000009337	506.018	0.785943	0.115177	6.82379	8.86684e-12	3.59477e-10	eaf2
LL0000000558	565.028	-1.04876	0.153697	-6.82354	8.88262e-12	3.59571e-10	akt3a
LL0000035223	225.268	-1.73391	0.254214	-6.82066	9.06204e-12	3.66279e-10	XLOC_023752
LL0000007344	585.517	-1.41028	0.206797	-6.8196	9.12916e-12	3.68435e-10	crtc1b
LL0000022343	466.966	-0.966034	0.141734	-6.81585	9.37103e-12	3.77626e-10	pou6f2
LL0000008689	2353.21	1.22389	0.179578	6.81535	9.4033e-12	3.78355e-10	dbi
LL0000021076	171.751	1.27386	0.186988	6.81254	9.58888e-12	3.85242e-10	orc6
LL0000030332	723.203	1.60397	0.235464	6.81197	9.62716e-12	3.86077e-10	timp2b
LL0000024568	658.55	0.758774	0.111391	6.8118	9.63856e-12	3.86077e-10	sfrp5
LL0000011733	1657.21	-1.27429	0.187085	-6.81132	9.67071e-12	3.86785e-10	grin2aa
LL0000021778	735.472	1.28429	0.188586	6.8101	9.75297e-12	3.89492e-10	pigp
LL0000012383	740.332	0.97143	0.142841	6.8008	1.0404e-11	4.1487e-10	hspb1
LL0000013244	2470.4	-1.11865	0.164561	-6.7978	1.06232e-11	4.22979e-10	kdm4aa
LL0000014991	35.4031	-2.65556	0.390747	-6.79611	1.07482e-11	4.26747e-10	LOC101884790
LL0000020048	332.768	1.07711	0.15849	6.79609	1.07497e-11	4.26747e-10	ncaph2
LL0000031413	1752.03	0.534971	0.0787302	6.79499	1.08321e-11	4.2938e-10	txnl1
LL0000014109	40.9078	8.17368	1.20312	6.79374	1.09263e-11	4.32472e-10	LOC100331359
LL0000004998	2427.12	0.732155	0.10778	6.79305	1.09789e-11	4.33911e-10	cbx3a
LL0000022535	1629.84	0.880856	0.129769	6.78789	1.13787e-11	4.49046e-10	prdx4
LL0000032127	3013.11	1.18509	0.174647	6.78564	1.15571e-11	4.55414e-10	wu:fb18f06
LL0000023182	322.058	-1.1426	0.168461	-6.78261	1.18021e-11	4.64385e-10	rap1gap2b
LL0000005797	669.876	0.850536	0.125415	6.78179	1.18692e-11	4.66337e-10	clic1
LL0000011941	155.272	1.12592	0.166026	6.78158	1.18868e-11	4.66343e-10	haus4
LL0000018520	5175.43	-1.01473	0.14966	-6.78019	1.20014e-11	4.70149e-10	madd
LL0000039878	4767.88	-1.34352	0.198199	-6.77864	1.21312e-11	4.74539e-10	LOC100333482
LL0000011583	194.545	-1.39273	0.205603	-6.77388	1.25371e-11	4.89699e-10	gpr12
LL0000032064	511.1	-1.00145	0.147883	-6.77189	1.27112e-11	4.95065e-10	whrna
LL0000023649	1093	-0.946289	0.139738	-6.77188	1.27116e-11	4.95065e-10	rhobtb1
LL0000001060	992.692	-1.05928	0.156442	-6.77105	1.27852e-11	4.97209e-10	anks1ab
LL0000031793	620.106	1.01633	0.150115	6.77033	1.2849e-11	4.98963e-10	vamp5
LL0000032609	222.386	-1.89934	0.280567	-6.76967	1.29073e-11	5.00499e-10	XLOC_003357
LL0000038230	811.6	0.738832	0.109147	6.76915	1.29542e-11	5.0087e-10	xrcc6
LL0000030892	747.273	0.850028	0.125574	6.76915	1.29544e-11	5.0087e-10	tprg1
LL0000035225	556.501	-1.77945	0.262971	-6.76672	1.31732e-11	5.08302e-10	XLOC_023754
LL0000012735	1239.58	1.00229	0.148123	6.7666	1.31846e-11	5.08302e-10	impdh2
LL0000023883	456.405	0.818217	0.120925	6.76634	1.32083e-11	5.08482e-10	rpe65b
LL0000011818	5551.35	1.38054	0.204037	6.76612	1.32279e-11	5.08504e-10	gstp1
LL0000006483	84.0871	2.52136	0.372706	6.76501	1.33297e-11	5.11679e-10	CR388079.3
LL0000029936	3395.72	0.908282	0.134267	6.76476	1.33528e-11	5.11833e-10	tagln2
LL0000008782	5158.85	0.747057	0.110446	6.76399	1.34247e-11	5.13849e-10	ddx39ab
LL0000005205	1391.66	-1.04944	0.155201	-6.76185	1.36241e-11	5.20736e-10	ccsapa
LL0000022680	1032.19	0.671141	0.0992681	6.76089	1.37142e-11	5.23432e-10	prr13
LL0000020298	677.601	-1.30851	0.19359	-6.75915	1.38807e-11	5.28659e-10	nhsa
LL0000018335	1831.47	-1.33782	0.19793	-6.75904	1.38907e-11	5.28659e-10	lrp1bb
LL0000028346	138.812	1.25066	0.185056	6.75827	1.39653e-11	5.30741e-10	si:rp71-36a1.2
LL0000040126	131.018	-1.13523	0.16801	-6.75691	1.40961e-11	5.34951e-10	rasgrp2l
LL0000025771	16.4389	-3.11475	0.461045	-6.75584	1.42006e-11	5.38151e-10	si:ch211-239m17.1
LL0000005001	6972.87	0.602982	0.0892706	6.75454	1.43292e-11	5.42257e-10	cbx5
LL0000004511	972.857	-1.04027	0.15404	-6.75326	1.44558e-11	5.46272e-10	CABZ01080074.1
LL0000000334	329.684	-1.20071	0.177822	-6.7523	1.45523e-11	5.49145e-10	adgrb2
LL0000023799	1921.14	-1.06831	0.158222	-6.752	1.45821e-11	5.49493e-10	rnf19b
LL0000027678	972.749	-1.02013	0.151112	-6.75078	1.47055e-11	5.53361e-10	si:dkey-44k1.5
LL0000021438	1294.97	-1.14703	0.169937	-6.74974	1.48108e-11	5.5654e-10	PCMTD2 (1 of many)
LL0000011807	2719.51	1.34934	0.199961	6.74803	1.4987e-11	5.62372e-10	gsta.1
LL0000019778	3528.2	-0.740264	0.109719	-6.74692	1.51021e-11	5.65896e-10	mxd1
LL0000006557	14.9656	-5.19606	0.77018	-6.74656	1.51395e-11	5.66008e-10	CR391991.4
LL0000024054	151.68	1.35444	0.200763	6.74648	1.51475e-11	5.66008e-10	RSPH1
LL0000026022	964.268	0.744196	0.110316	6.74605	1.51921e-11	5.66883e-10	si:ch211-286b5.5
LL0000005681	165.068	1.15159	0.170828	6.74123	1.57052e-11	5.85212e-10	chtf8
LL0000020471	634.167	0.899692	0.133481	6.74024	1.58127e-11	5.88396e-10	nop16
LL0000033432	392.105	-1.42869	0.212024	-6.73833	1.60218e-11	5.95346e-10	XLOC_010278
LL0000008518	878.02	0.658301	0.0977195	6.73664	1.6209e-11	6.01468e-10	cyb5b
LL0000011681	1183.49	-0.933745	0.138616	-6.73621	1.6257e-11	6.02409e-10	gramd1ba
LL0000012446	1753.64	1.05919	0.157267	6.73497	1.63962e-11	6.06726e-10	hypk
LL0000031195	1808.25	-1.25943	0.187046	-6.73325	1.65914e-11	6.13101e-10	trpm3
LL0000028903	535.49	-1.16864	0.173586	-6.7323	1.67001e-11	6.16265e-10	slco4a1
LL0000022182	3792.67	-1.05199	0.156289	-6.73105	1.68439e-11	6.20715e-10	plxna4
LL0000031438	568.765	0.635184	0.0944148	6.72758	1.72503e-11	6.34816e-10	uap1l1
LL0000027538	220.564	-1.27936	0.190216	-6.72582	1.74612e-11	6.41692e-10	si:dkey-28o19.1
LL0000039158	1967.15	0.76634	0.113945	6.72552	1.74963e-11	6.421e-10	zgc:55461
LL0000028874	1079.22	-1.57631	0.234413	-6.72449	1.76206e-11	6.45776e-10	slc8a2b
LL0000013334	281.477	-0.977162	0.145365	-6.72213	1.7909e-11	6.55446e-10	KIRREL3
LL0000016974	135.27	-1.10654	0.164624	-6.72164	1.79689e-11	6.56739e-10	LOC110437714
LL0000023696	889.755	-0.870068	0.12946	-6.72074	1.80805e-11	6.59912e-10	rims4
LL0000025390	113.751	-1.1056	0.164519	-6.7202	1.81472e-11	6.61443e-10	si:ch211-195b15.7
LL0000005584	1722.43	-0.968815	0.144169	-6.71999	1.81736e-11	6.61506e-10	ches1
LL0000010708	125.099	1.43392	0.213426	6.71858	1.83507e-11	6.67043e-10	FP101861.1
LL0000022737	1319.99	1.13358	0.168747	6.71763	1.84706e-11	6.70489e-10	psma6a
LL0000038500	4366.99	-0.884978	0.13176	-6.71657	1.8605e-11	6.74451e-10	zgc:110158
LL0000011817	1776.36	0.861435	0.128259	6.71636	1.86317e-11	6.74504e-10	gsto2
LL0000008101	63.8339	-1.449	0.215764	-6.71566	1.87217e-11	6.76844e-10	CU627988.1
LL0000013232	459.543	0.861599	0.128313	6.71481	1.88314e-11	6.79891e-10	kdelc2
LL0000020494	13606.7	-0.955412	0.142348	-6.71179	1.92246e-11	6.93148e-10	nova2
LL0000025340	1515.17	-1.08096	0.161073	-6.71101	1.93276e-11	6.95925e-10	si:ch211-188f17.1
LL0000001396	3775.13	0.878688	0.130944	6.7104	1.94095e-11	6.97933e-10	arpc1a
LL0000029254	206.56	1.04563	0.155911	6.70659	1.99222e-11	7.15405e-10	spc24
LL0000001073	1340.24	-1.54724	0.230727	-6.70593	2.00132e-11	7.1771e-10	ano3
LL0000013460	9238.81	0.860878	0.128395	6.70492	2.01514e-11	7.21694e-10	krt18a.1
LL0000006994	569.107	-1.41166	0.210559	-6.70435	2.023e-11	7.2354e-10	CR847537.1
LL0000010616	5858.63	-0.962149	0.143545	-6.70277	2.04512e-11	7.30473e-10	foxo3a
LL0000012143	3149.2	-0.843519	0.12589	-6.70042	2.07818e-11	7.4129e-10	hivep2a
LL0000011483	2306.87	0.731008	0.10912	6.6991	2.09701e-11	7.47011e-10	gnl3
LL0000028812	130.45	-1.14953	0.171648	-6.69705	2.12662e-11	7.56549e-10	SLC5A10
LL0000005458	2743.31	-0.854087	0.127576	-6.69471	2.16104e-11	7.67774e-10	cep290
LL0000011839	406.13	0.848927	0.126811	6.69442	2.16526e-11	7.68249e-10	gtf2h3
LL0000013431	271.469	1.10927	0.165716	6.69381	2.17427e-11	7.70423e-10	kmt5ab
LL0000009623	1032.62	-0.965952	0.144324	-6.69295	2.18716e-11	7.73964e-10	EML6
LL0000013103	283.031	-1.62623	0.243036	-6.6913	2.21193e-11	7.81696e-10	kcnb1
LL0000030171	539.642	0.670469	0.100207	6.69087	2.21844e-11	7.82961e-10	tes
LL0000029621	656.183	0.860139	0.12857	6.69004	2.23112e-11	7.86398e-10	stx4
LL0000038424	7143.52	-0.652877	0.0976251	-6.6876	2.26859e-11	7.98551e-10	zfr
LL0000023857	642	-0.948443	0.141877	-6.68498	2.3095e-11	8.11881e-10	rom1b
LL0000029379	860.422	0.966581	0.144626	6.68333	2.33576e-11	8.20033e-10	srp19
LL0000013760	793.869	-1.13084	0.169218	-6.68276	2.34482e-11	8.22133e-10	LO017648.1
LL0000012509	1676.11	0.517517	0.0774537	6.68162	2.36313e-11	8.27466e-10	ifrd2
LL0000028469	740.469	0.994341	0.148831	6.681	2.37313e-11	8.29882e-10	slbp
LL0000022103	2291.66	-0.797501	0.119385	-6.68007	2.38831e-11	8.34097e-10	plekha5
LL0000028233	90.7376	1.38396	0.207213	6.67891	2.40731e-11	8.39637e-10	si:dkeyp-69c1.9
LL0000024415	5935.39	1.06867	0.160039	6.67757	2.42944e-11	8.46251e-10	selenow1
LL0000029587	2805.94	-0.706709	0.10585	-6.6765	2.44711e-11	8.51294e-10	stox2b
LL0000024074	875.726	-1.0066	0.150826	-6.6739	2.49098e-11	8.64872e-10	RTKN
LL0000029166	528.895	0.922179	0.138179	6.6738	2.49261e-11	8.64872e-10	sostdc1a
LL0000005820	731.448	0.807463	0.121016	6.6724	2.51661e-11	8.72064e-10	clns1a
LL0000008693	6790.18	-0.634247	0.0950638	-6.67181	2.52676e-11	8.74449e-10	dbpa
LL0000012879	3144.89	-1.046	0.156856	-6.66856	2.58317e-11	8.92814e-10	irs2b
LL0000038338	260.964	0.93562	0.140308	6.66831	2.58764e-11	8.93202e-10	zbtb8os
LL0000019895	569.1	-0.868506	0.130299	-6.66551	2.63751e-11	9.09243e-10	myo7ab
LL0000001018	5560.68	-0.645864	0.0969105	-6.66454	2.65502e-11	9.141e-10	ankrd12
LL0000012159	416.539	0.726885	0.109085	6.66348	2.67427e-11	9.19542e-10	hmbsb
LL0000013489	4930.76	-1.10487	0.16585	-6.66189	2.70334e-11	9.28342e-10	l1camb
LL0000026300	1025.81	0.775123	0.116416	6.65825	2.77112e-11	9.50399e-10	si:ch73-204p21.2
LL0000026334	2096.07	-1.15989	0.174208	-6.65805	2.77479e-11	9.50436e-10	si:ch73-233f7.1
LL0000023694	2804.89	-0.816753	0.122689	-6.65708	2.79325e-11	9.55534e-10	rims2b
LL0000000310	2641.13	-1.20342	0.1808	-6.6561	2.81183e-11	9.60661e-10	adcy1b
LL0000012465	4766.94	1.03704	0.155819	6.65541	2.82514e-11	9.63975e-10	idh1
LL0000005696	5190.78	-1.20054	0.180448	-6.6531	2.86988e-11	9.77992e-10	cicb
LL0000013039	2563.62	-1.08023	0.16237	-6.65287	2.87423e-11	9.78227e-10	jph3
LL0000010137	608.23	0.821024	0.123423	6.6521	2.88941e-11	9.81153e-10	fap
LL0000010245	993.649	0.967904	0.145504	6.65206	2.89017e-11	9.81153e-10	fdx1
LL0000030215	1621.46	0.628233	0.0944584	6.6509	2.91309e-11	9.87677e-10	tfpia
LL0000005949	2358.16	-1.13284	0.170343	-6.65031	2.92485e-11	9.90409e-10	cntnap2b
LL0000004940	2521.99	0.958619	0.144193	6.64816	2.96774e-11	1.00285e-09	caspb
LL0000031637	253.216	0.98117	0.147588	6.64804	2.97019e-11	1.00285e-09	unga
LL0000017168	10.4373	-3.88395	0.584236	-6.64791	2.97284e-11	1.00285e-09	LOC110438080
LL0000021705	1313.14	-0.898469	0.135171	-6.64692	2.99296e-11	1.00836e-09	PHF21B
LL0000008714	1306.42	-0.877069	0.131958	-6.64656	3.00024e-11	1.00954e-09	dchs1b
LL0000011430	737.76	0.659518	0.099263	6.64415	3.04965e-11	1.02472e-09	gmpr2
LL0000039649	2880.49	-1.09546	0.164881	-6.64396	3.05363e-11	1.02472e-09	znf704
LL0000000143	1225.95	-1.06503	0.160304	-6.64381	3.05685e-11	1.02472e-09	acap3b
LL0000020084	605.236	0.933237	0.140473	6.64351	3.06294e-11	1.02547e-09	ndc80
LL0000012813	2986.26	-0.907391	0.136591	-6.64311	3.07127e-11	1.02697e-09	ip6k1
LL0000028028	1478.59	-0.99991	0.150592	-6.63987	3.13967e-11	1.04853e-09	si:dkey-92j12.5
LL0000011999	412.896	-1.58347	0.238552	-6.63786	3.1828e-11	1.0605e-09	hdc
LL0000037072	17.852	-5.59971	0.843605	-6.63783	3.18344e-11	1.0605e-09	LOC103908683
LL0000005800	2945.12	0.51442	0.077505	6.63725	3.19589e-11	1.06332e-09	clic4
LL0000026809	45.1588	2.82596	0.425871	6.63572	3.22918e-11	1.07306e-09	si:dkey-15j16.3
LL0000024417	2032.83	0.961415	0.144923	6.63395	3.26823e-11	1.08469e-09	selenow2b
LL0000022397	2669.3	-0.851636	0.128401	-6.63265	3.29706e-11	1.0929e-09	ppm1e
LL0000029075	4348.92	0.734465	0.11074	6.63232	3.30442e-11	1.09398e-09	snrpb
LL0000007439	540.183	-1.71711	0.258916	-6.63193	3.31319e-11	1.09552e-09	CSMD3
LL0000004698	139.153	-1.05609	0.159254	-6.63146	3.3238e-11	1.0962e-09	CABZ01112461.1
LL0000039121	237.197	0.961939	0.145064	6.63114	3.33107e-11	1.0962e-09	zgc:194469
LL0000019588	482.406	0.904238	0.136363	6.63112	3.33144e-11	1.0962e-09	mrps23
LL0000021073	412.464	1.01741	0.15343	6.63111	3.33166e-11	1.0962e-09	orc3
LL0000008949	138.715	-1.18664	0.179059	-6.62708	3.42398e-11	1.1252e-09	diras2
LL0000023830	2738.92	-0.995056	0.150192	-6.62523	3.46702e-11	1.13794e-09	rnf44
LL0000010349	857.643	0.852916	0.12876	6.62405	3.49486e-11	1.14567e-09	fibinb
LL0000035312	355.08	-0.899604	0.135856	-6.62175	3.54982e-11	1.16095e-09	XLOC_024377
LL0000022563	554.773	0.957338	0.144575	6.62173	3.55017e-11	1.16095e-09	prim2
LL0000039335	828.798	-1.06445	0.160763	-6.62122	3.56242e-11	1.16354e-09	zmp:0000000794
LL0000012991	123.015	1.90027	0.287061	6.61974	3.59834e-11	1.17383e-09	jac10
LL0000007300	192.664	1.19422	0.180425	6.61894	3.61783e-11	1.17875e-09	creld2
LL0000000872	551.491	1.03662	0.156703	6.6152	3.71041e-11	1.20744e-09	aldh3b1
LL0000029081	996.529	1.13153	0.171088	6.61374	3.74729e-11	1.21796e-09	snrpd3l
LL0000011987	7978.44	0.632453	0.0956529	6.61196	3.79267e-11	1.23121e-09	hdac1
LL0000024108	1617.91	0.904698	0.136849	6.61091	3.81963e-11	1.23846e-09	ruvbl1
LL0000001340	1122.77	-0.69791	0.105575	-6.61053	3.82936e-11	1.24011e-09	arid5b
LL0000004738	2647.91	-1.28823	0.194884	-6.61023	3.83711e-11	1.24112e-09	cacna1c
LL0000012215	3369.44	0.530191	0.0802451	6.60714	3.91811e-11	1.26491e-09	hnrnph1l
LL0000013619	75.1489	1.77218	0.268225	6.60706	3.92014e-11	1.26491e-09	lgals3bpa
LL0000013203	764.709	-1.48817	0.225257	-6.60654	3.93416e-11	1.2679e-09	kcnt1
LL0000020512	2359.55	0.985332	0.149159	6.60591	3.95083e-11	1.27174e-09	npc2
LL0000001960	2984.27	-1.11732	0.16921	-6.60316	4.02474e-11	1.29397e-09	bmpr2a
LL0000031277	539.217	1.51339	0.229284	6.60051	4.09752e-11	1.31579e-09	TSTD1
LL0000038645	3790.73	1.2485	0.189289	6.59577	4.23049e-11	1.35686e-09	zgc:114181
LL0000022391	3418.44	-0.71879	0.108994	-6.59477	4.25907e-11	1.36438e-09	ppm1aa
LL0000021484	655.922	0.924397	0.140183	6.59424	4.27446e-11	1.36767e-09	pdcd6
LL0000022452	1639.29	-1.0539	0.159914	-6.59045	4.38483e-11	1.40131e-09	ppp1r9a
LL0000014960	1597.49	-1.59093	0.241439	-6.58937	4.41711e-11	1.40994e-09	LOC101884666
LL0000024107	4658.56	-1.01667	0.154297	-6.58906	4.42634e-11	1.4112e-09	rusc2
LL0000001569	4169.61	-0.810871	0.123134	-6.58529	4.53989e-11	1.44568e-09	atp11a
LL0000027119	134.677	1.76599	0.268193	6.58475	4.55637e-11	1.4492e-09	si:dkey-217f16.6
LL0000032080	841.929	-0.9955	0.151267	-6.58108	4.67035e-11	1.48368e-09	wnk2
LL0000001491	1373.71	0.89012	0.135268	6.58044	4.69068e-11	1.48837e-09	asns
LL0000009355	908.008	0.998434	0.151753	6.57935	4.72499e-11	1.49748e-09	ech1
LL0000023346	4315.58	0.522693	0.0795068	6.57419	4.8918e-11	1.54851e-09	rcc2
LL0000012344	1634.27	0.905281	0.137712	6.57374	4.90673e-11	1.5514e-09	hsd17b10
LL0000031503	788.613	-1.00727	0.153235	-6.57339	4.9184e-11	1.55325e-09	ube3b
LL0000018709	23094.7	0.617401	0.0939554	6.57121	4.99074e-11	1.57423e-09	matn4
LL0000031986	3924.87	-1.39873	0.21295	-6.56836	5.08708e-11	1.60273e-09	wdfy3
LL0000040303	6107.11	1.06702	0.162458	6.56799	5.09984e-11	1.60486e-09	zgc:56493
LL0000019988	632.276	0.735773	0.11203	6.56763	5.11237e-11	1.60691e-09	naprt
LL0000004096	1278.47	0.818592	0.124662	6.56649	5.15157e-11	1.61733e-09	CABZ01039859.1
LL0000024857	362.433	0.982752	0.149673	6.566	5.16851e-11	1.62074e-09	si:ch1073-443f11.2
LL0000028826	204.703	1.54884	0.235936	6.56467	5.21478e-11	1.63333e-09	slc6a11a
LL0000031497	120.961	1.4525	0.221327	6.56269	5.28466e-11	1.65257e-09	ube2t
LL0000015088	80.5829	-1.42361	0.216929	-6.56258	5.28856e-11	1.65257e-09	LOC101885328
LL0000005902	906.238	0.899354	0.137054	6.56204	5.30749e-11	1.65654e-09	cnn3b
LL0000009885	241.673	0.955541	0.145664	6.55992	5.38368e-11	1.67837e-09	exosc6
LL0000000080	348.134	0.866009	0.132055	6.55793	5.45612e-11	1.69896e-09	abhd10b
LL0000014773	352.095	-1.48397	0.226342	-6.55633	5.51467e-11	1.7152e-09	LOC101883723
LL0000038873	587.503	0.854411	0.130339	6.55532	5.55237e-11	1.72492e-09	zgc:163073
LL0000028484	607.827	-1.46367	0.223293	-6.55491	5.56736e-11	1.72756e-09	slc12a5a
LL0000022315	1552.07	0.83838	0.127953	6.55223	5.66842e-11	1.75688e-09	ponzr5
LL0000031126	1357.9	-1.14904	0.175397	-6.55107	5.71279e-11	1.76858e-09	TRIM67
LL0000022750	2408.87	0.664929	0.101522	6.54957	5.77011e-11	1.78426e-09	psmb5
LL0000008985	132.637	-1.80973	0.276347	-6.54878	5.80083e-11	1.79168e-09	dlgap2b
LL0000019922	3166.31	-1.01829	0.155503	-6.5484	5.81561e-11	1.79418e-09	myt1b
LL0000039353	259.3	1.1562	0.176576	6.54788	5.83615e-11	1.79844e-09	zmp:0000001020
LL0000031640	3228.82	-0.834291	0.127434	-6.54685	5.87636e-11	1.80874e-09	unkl
LL0000023114	18.4969	-2.78885	0.426022	-6.54626	5.8997e-11	1.81262e-09	rac1l
LL0000008319	111.591	-2.3805	0.363647	-6.54619	5.90253e-11	1.81262e-09	CU915827.1
LL0000012867	331.131	0.908619	0.13886	6.54343	6.01224e-11	1.84419e-09	irf9
LL0000028584	256.562	-0.875351	0.133782	-6.54311	6.02524e-11	1.84606e-09	slc25a13
LL0000010898	635.121	-0.991079	0.151618	-6.53668	6.2901e-11	1.925e-09	fstl4
LL0000021811	1697.11	-0.792199	0.121238	-6.53425	6.39307e-11	1.95428e-09	pikfyve
LL0000004736	1360.15	-1.03261	0.158063	-6.5329	6.45062e-11	1.96961e-09	cacna1ba
LL0000028833	4692.49	-1.19912	0.183566	-6.53237	6.4738e-11	1.97444e-09	slc6a17
LL0000026407	325.464	-0.862717	0.132084	-6.53157	6.50817e-11	1.98266e-09	si:ch73-280o22.2
LL0000003964	800.947	-0.706641	0.108198	-6.53096	6.53475e-11	1.98848e-09	cables2b
LL0000023130	273.391	1.1504	0.17615	6.53076	6.54367e-11	1.98893e-09	rad51
LL0000039057	118.332	1.99084	0.304873	6.53005	6.57463e-11	1.99607e-09	zgc:174862
LL0000023068	1417.1	-0.852539	0.130573	-6.52924	6.61052e-11	2.00469e-09	rab3gap1
LL0000001072	680.562	-1.04479	0.160079	-6.5267	6.7236e-11	2.03667e-09	ANO2 (1 of many)
LL0000021572	143.516	-1.13974	0.174704	-6.52386	6.85222e-11	2.07328e-09	pdzd7a
LL0000026537	3898.63	-1.13392	0.173856	-6.52219	6.92891e-11	2.09411e-09	si:ch73-386h18.1
LL0000038742	428.052	0.820463	0.12582	6.52093	6.98741e-11	2.10941e-09	zgc:153675
LL0000030750	875.344	-1.14611	0.175777	-6.52024	7.01973e-11	2.11677e-09	tnk2a
LL0000011053	2026.93	-1.26141	0.193482	-6.51949	7.05472e-11	2.12493e-09	gabbr1b
LL0000030876	11547	0.612922	0.0940399	6.51768	7.14054e-11	2.14835e-09	tpm3
LL0000011989	404.039	-0.747413	0.11469	-6.51683	7.18066e-11	2.158e-09	hdac11
LL0000025394	672.1	1.05854	0.162445	6.5163	7.20624e-11	2.16325e-09	si:ch211-195h23.3
LL0000007438	1905.06	-1.51134	0.232	-6.51437	7.29959e-11	2.18881e-09	csmd2
LL0000024792	772.2	1.59201	0.244391	6.51419	7.30827e-11	2.18896e-09	si:ch1073-190k2.1
LL0000011724	712.939	-1.17739	0.180804	-6.51196	7.4178e-11	2.21928e-09	grid2ipb
LL0000013477	65302.8	1.08519	0.166673	6.51086	7.47227e-11	2.23307e-09	krtt1c19e
LL0000001126	425.576	1.05741	0.162418	6.51042	7.4941e-11	2.23709e-09	ap1s3b
LL0000001114	536.664	1.03312	0.158793	6.50609	7.71311e-11	2.2999e-09	aox5
LL0000040132	12524.2	1.18264	0.181792	6.50546	7.74553e-11	2.30699e-09	rps17
LL0000026840	1151.67	-0.972161	0.149452	-6.50482	7.77883e-11	2.31217e-09	si:dkey-166k12.1
LL0000009976	219.965	-0.79166	0.121704	-6.50479	7.78022e-11	2.31217e-09	FAM124A
LL0000001500	1580.02	0.874209	0.134422	6.50348	7.84805e-11	2.32974e-09	aspn
LL0000031528	1449.74	0.754011	0.115994	6.50041	8.01006e-11	2.37518e-09	ubr7
LL0000039073	2265.39	1.10819	0.170485	6.50025	8.01891e-11	2.37518e-09	zgc:175088
LL0000004746	1111.1	-1.33696	0.205798	-6.49645	8.22364e-11	2.43312e-09	cacna1ha
LL0000001690	616.481	0.820954	0.126378	6.49601	8.24761e-11	2.43752e-09	aurkb
LL0000020776	2036.03	-0.896793	0.138072	-6.49511	8.29743e-11	2.44953e-09	nwd2
LL0000021133	981.723	-1.25387	0.193059	-6.49474	8.31788e-11	2.45286e-09	OTUD7A
LL0000006048	459.526	1.02535	0.15791	6.49327	8.39909e-11	2.47407e-09	commd8
LL0000034295	169.227	-1.27802	0.196831	-6.49297	8.41629e-11	2.47641e-09	XLOC_016343
LL0000022782	892.619	0.905587	0.139498	6.49175	8.48438e-11	2.48935e-09	psme3
LL0000023344	566.966	0.85764	0.132113	6.49171	8.48666e-11	2.48935e-09	rcc1
LL0000013196	751.205	-1.5546	0.239477	-6.49165	8.49039e-11	2.48935e-09	kcnq2b
LL0000031248	679.877	0.804246	0.123892	6.49152	8.49753e-11	2.48935e-09	tspan33a
LL0000018564	2278.63	-0.938993	0.144722	-6.48827	8.68275e-11	2.54082e-09	man2a2
LL0000024527	9008.64	0.958592	0.147849	6.48361	8.95537e-11	2.61773e-09	seta
LL0000026058	135.548	-1.15244	0.177788	-6.48211	9.04481e-11	2.64098e-09	si:ch211-51f19.1
LL0000011919	1447.65	0.970949	0.149812	6.4811	9.1059e-11	2.65592e-09	hadhaa
LL0000038305	215.117	-1.6968	0.26184	-6.48028	9.15547e-11	2.66747e-09	zbtb20
LL0000006092	7378.11	0.84239	0.129999	6.47996	9.17466e-11	2.67015e-09	cotl1
LL0000009477	1175.77	0.770246	0.118885	6.4789	9.23954e-11	2.6861e-09	eif1axa
LL0000001661	197.328	-1.45544	0.224655	-6.47857	9.25932e-11	2.68893e-09	ATP9A
LL0000000133	2190.14	0.817322	0.126162	6.47835	9.27328e-11	2.69006e-09	acadl
LL0000010675	37.6286	-1.57861	0.243721	-6.47712	9.34892e-11	2.70752e-09	FP017151.1
LL0000040212	1634.14	-0.772183	0.119219	-6.47704	9.35376e-11	2.70752e-09	si:dkey-222b8.1
LL0000020460	1904.13	-0.67955	0.104949	-6.47507	9.47688e-11	2.74019e-09	nol4lb
LL0000030430	690.815	0.968253	0.149581	6.47312	9.59999e-11	2.77134e-09	tmed3
LL0000000029	1989.54	-1.07634	0.166281	-6.47304	9.60533e-11	2.77134e-09	abca2
LL0000024150	1473.1	0.687544	0.10623	6.47221	9.65812e-11	2.78185e-09	s100u
LL0000028969	527.433	0.726647	0.112273	6.47214	9.66259e-11	2.78185e-09	smco4
LL0000023021	5348.62	-0.93211	0.144068	-6.46993	9.80501e-11	2.81981e-09	rab11fip4a
LL0000011468	108.308	1.45128	0.224325	6.46954	9.82996e-11	2.82395e-09	gng10
LL0000012152	5863.66	-0.646756	0.0999966	-6.46778	9.94536e-11	2.85403e-09	hlfa
LL0000025329	950.199	-1.00768	0.155864	-6.46512	1.01221e-10	2.90163e-09	si:ch211-183d21.3
LL0000028306	488.051	-0.820581	0.126976	-6.46252	1.02976e-10	2.94879e-09	si:dkeyp-92c9.2
LL0000019803	758.985	1.30477	0.201974	6.46009	1.04637e-10	2.99252e-09	mybpha
LL0000008976	3489.96	-0.971575	0.150399	-6.45996	1.04727e-10	2.99252e-09	dlg2
LL0000022760	3464.45	0.894274	0.138472	6.45814	1.06e-10	3.02563e-09	psmc4
LL0000013762	883.894	-1.56665	0.242599	-6.45779	1.06243e-10	3.02935e-09	LO017656.1
LL0000023909	5832.78	1.28246	0.198652	6.45581	1.07644e-10	3.06603e-09	rpl22l1
LL0000020638	1236.72	-1.23143	0.190773	-6.45497	1.0824e-10	3.07972e-09	nrxn1b
LL0000009756	516.865	-1.19627	0.185339	-6.4545	1.08574e-10	3.08533e-09	erbb4a
LL0000010858	1000.34	-1.00329	0.155445	-6.45432	1.08702e-10	3.08533e-09	frmd3
LL0000001002	318.251	-1.18611	0.183772	-6.45421	1.08784e-10	3.08533e-09	ANKFN1
LL0000023120	276.718	0.866589	0.134285	6.45337	1.09393e-10	3.09932e-09	rad1
LL0000011334	159.765	1.09127	0.169115	6.45279	1.09809e-10	3.10595e-09	gins3
LL0000028596	1847.66	-0.797125	0.123533	-6.45272	1.0986e-10	3.10595e-09	slc25a22a
LL0000020736	1137.01	0.788893	0.122281	6.45148	1.1076e-10	3.1281e-09	nudt9
LL0000011515	326.206	0.968483	0.150184	6.44864	1.12858e-10	3.18398e-09	golt1bb
LL0000012001	309.07	0.88782	0.137749	6.44519	1.15453e-10	3.25376e-09	hddc3
LL0000012115	1189.7	1.11814	0.17352	6.44387	1.16462e-10	3.27873e-09	hint1
LL0000027145	1274.63	-1.29607	0.201159	-6.44299	1.17145e-10	3.2945e-09	si:dkey-21e5.1
LL0000005433	130.917	1.26567	0.196459	6.44239	1.17608e-10	3.30404e-09	cenpk
LL0000010079	749.818	0.658517	0.102223	6.442	1.17913e-10	3.30912e-09	fam3c
LL0000020866	50.8674	1.65533	0.256986	6.44133	1.18432e-10	3.32019e-09	olfml1
LL0000020316	132.29	1.21916	0.189314	6.4399	1.1955e-10	3.34802e-09	nipa1
LL0000005161	750.703	0.834113	0.129534	6.43932	1.20007e-10	3.3573e-09	ccnb1
LL0000030013	463.152	-1.00516	0.156113	-6.43866	1.20531e-10	3.36355e-09	tbc1d32
LL0000027171	973.19	0.57564	0.0894039	6.43864	1.20548e-10	3.36355e-09	si:dkey-222f8.3
LL0000028485	3635.14	-1.24087	0.192724	-6.43857	1.20608e-10	3.36355e-09	slc12a5b
LL0000026002	969.433	-1.05981	0.164622	-6.43784	1.21186e-10	3.37615e-09	si:ch211-284e13.4
LL0000018995	107.202	1.84814	0.287116	6.43692	1.21921e-10	3.39309e-09	mhc1zfa
LL0000001907	2777.78	-1.17372	0.182367	-6.43602	1.22649e-10	3.4098e-09	bin1a
LL0000003884	528.833	0.886451	0.137755	6.435	1.23475e-10	3.4292e-09	c1d
LL0000035403	593.693	-1.17995	0.183376	-6.43461	1.23789e-10	3.43435e-09	XLOC_025327
LL0000011784	1042.31	0.735581	0.114352	6.43259	1.25444e-10	3.47619e-09	grwd1
LL0000037089	1929.28	-1.16351	0.180881	-6.43246	1.25557e-10	3.47619e-09	XLOC_038060
LL0000004454	784.357	-1.15627	0.179784	-6.43142	1.2642e-10	3.49645e-09	CABZ01076968.1
LL0000028579	226.794	-1.75612	0.273161	-6.42888	1.28545e-10	3.55152e-09	slc24a4b
LL0000024106	5391.8	-1.30341	0.202882	-6.42447	1.32332e-10	3.65238e-09	rusc1
LL0000029122	1080.81	0.76413	0.118986	6.42202	1.34476e-10	3.70774e-09	snx5
LL0000031984	1928.47	-0.571351	0.088981	-6.42104	1.35346e-10	3.72788e-09	wdfy1
LL0000025336	1367.74	-1.18359	0.184476	-6.41594	1.39959e-10	3.84723e-09	si:ch211-186j3.6
LL0000013478	900.077	-1.02546	0.159831	-6.41593	1.39967e-10	3.84723e-09	ksr1a
LL0000003914	1933.72	-0.699884	0.109161	-6.41151	1.44087e-10	3.95277e-09	c2cd5
LL0000010871	508.787	-1.18792	0.185281	-6.41149	1.44103e-10	3.95277e-09	frmpd2
LL0000001780	1098.9	-0.872821	0.136191	-6.40878	1.46687e-10	4.01954e-09	bahd1
LL0000023253	3322.95	-0.566223	0.088357	-6.40836	1.47095e-10	4.02658e-09	rb1cc1
LL0000008988	1493.3	-0.882343	0.137697	-6.40787	1.47568e-10	4.03539e-09	dlgap4b
LL0000028365	394.724	-0.678629	0.105909	-6.40765	1.47778e-10	4.037e-09	si:zfos-1011f11.2
LL0000019011	3414.43	-0.936657	0.146199	-6.40674	1.4866e-10	4.05694e-09	mical3a
LL0000029568	8075.56	0.852317	0.13306	6.4055	1.4988e-10	4.08291e-09	stm
LL0000039823	9114.6	1.15607	0.180482	6.40546	1.49917e-10	4.08291e-09	h3f3a
LL0000027244	1184.79	-1.11889	0.174722	-6.40384	1.51522e-10	4.12241e-09	si:dkey-237h12.3
LL0000008595	475.431	-0.94116	0.147024	-6.40142	1.53934e-10	4.18378e-09	cyp2u1
LL0000021368	3690.29	-0.743894	0.116219	-6.4008	1.5456e-10	4.19653e-09	pcdh1b
LL0000001655	3048.14	-0.972403	0.151937	-6.40006	1.55314e-10	4.21272e-09	atp8a2
LL0000000371	4404.98	-0.972694	0.152009	-6.39891	1.56491e-10	4.24033e-09	adgrl3.1
LL0000021736	565.326	0.583356	0.091173	6.39834	1.57078e-10	4.25194e-09	phpt1
LL0000026572	2671.71	-1.01093	0.158036	-6.39683	1.58639e-10	4.28984e-09	si:ch73-62l21.1
LL0000018355	60.9078	1.72462	0.269633	6.39616	1.59335e-10	4.30431e-09	lrrc23
LL0000023583	1577.05	-0.822314	0.128587	-6.39499	1.6056e-10	4.333e-09	rfx7a
LL0000007343	758.076	-1.57692	0.246607	-6.39445	1.61121e-10	4.34377e-09	crtc1a
LL0000004886	176.927	-1.23856	0.193703	-6.39414	1.61451e-10	4.34827e-09	capn5b
LL0000019342	90.8343	1.18553	0.185417	6.39386	1.6175e-10	4.35193e-09	mis18a
LL0000019701	481.424	1.73325	0.271109	6.39319	1.62455e-10	4.36443e-09	mthfd1l
LL0000009231	345.883	-0.758756	0.118683	-6.39311	1.62541e-10	4.36443e-09	drp2
LL0000012145	1548.21	-1.18065	0.184681	-6.39288	1.62785e-10	4.36659e-09	hivep3a
LL0000020309	1246.84	0.888777	0.139042	6.39213	1.63589e-10	4.38375e-09	nifk
LL0000019772	128.819	1.07368	0.167977	6.39184	1.63904e-10	4.3878e-09	mvk
LL0000035656	96.6803	-1.67172	0.261849	-6.38428	1.72211e-10	4.60196e-09	XLOC_027134
LL0000031719	4125.94	-0.635158	0.0994884	-6.38424	1.72249e-10	4.60196e-09	usp36
LL0000011332	82.8527	1.21951	0.191054	6.38305	1.7359e-10	4.63317e-09	gins1
LL0000012458	2384.63	1.34612	0.211058	6.37794	1.7949e-10	4.78587e-09	icn2
LL0000004838	7200.08	-0.838977	0.131547	-6.37777	1.7968e-10	4.78615e-09	camk2b1
LL0000021710	368.259	1.35911	0.213173	6.37561	1.82235e-10	4.8453e-09	phf5a
LL0000022179	2582.48	-0.98547	0.154569	-6.37559	1.82263e-10	4.8453e-09	plxna1a
LL0000006156	314.197	-0.901772	0.141464	-6.37458	1.83468e-10	4.87249e-09	cpne4b
LL0000021292	2919.39	0.50233	0.078805	6.37434	1.83752e-10	4.87518e-09	parp1
LL0000011759	1216.72	-0.848218	0.133097	-6.37291	1.85476e-10	4.91603e-09	grm1a
LL0000022387	1173.63	-0.960661	0.15079	-6.37085	1.87983e-10	4.97755e-09	ppip5k1a
LL0000028946	4037.07	0.607071	0.0953409	6.36737	1.92298e-10	5.08675e-09	smarca5
LL0000018539	1588.32	-1.16749	0.183383	-6.3664	1.93514e-10	5.11386e-09	magixa
LL0000021156	1859.78	-0.917286	0.144091	-6.36604	1.93974e-10	5.11899e-09	oxr1b
LL0000011423	566.471	-0.924814	0.145275	-6.36594	1.94091e-10	5.11899e-09	gmip
LL0000011437	417.381	1.02025	0.16028	6.36545	1.94721e-10	5.13054e-09	gna14
LL0000009242	277.194	1.05669	0.16601	6.36524	1.9498e-10	5.13231e-09	dsn1
LL0000011200	1452.06	0.91803	0.144235	6.36482	1.95523e-10	5.14153e-09	GCA
LL0000029988	786.131	0.926398	0.145574	6.36377	1.96864e-10	5.17059e-09	tax1bp3
LL0000027994	140.573	2.64629	0.415845	6.36365	1.97015e-10	5.17059e-09	si:dkey-88j15.3
LL0000016222	26.4577	3.59489	0.564942	6.3633	1.97462e-10	5.17386e-09	LOC103911880
LL0000028568	541.178	0.980371	0.154068	6.36325	1.97527e-10	5.17386e-09	slc22a7a
LL0000012144	1403.02	-1.20783	0.189829	-6.36275	1.98172e-10	5.18567e-09	hivep2b
LL0000038665	117.342	1.20559	0.189503	6.36181	1.99389e-10	5.21241e-09	zgc:136308
LL0000022250	343.483	0.772819	0.121492	6.36105	2.00384e-10	5.23328e-09	pold2
LL0000018538	471.017	-1.51225	0.237798	-6.35942	2.0252e-10	5.28027e-09	magi3b
LL0000031211	2046.88	-0.827348	0.130099	-6.35937	2.02578e-10	5.28027e-09	tsc2
LL0000024570	886.16	0.693759	0.109103	6.35877	2.03371e-10	5.29219e-09	sft2d1
LL0000022247	568.541	0.850278	0.133718	6.35873	2.03432e-10	5.29219e-09	pola2
LL0000030131	736.875	-0.878257	0.138158	-6.35689	2.05885e-10	5.35082e-09	tecpr1b
LL0000011602	1719.57	-1.11945	0.176144	-6.35528	2.08052e-10	5.40187e-09	gpr158a
LL0000018757	143.882	-1.02032	0.160559	-6.35479	2.08717e-10	5.41387e-09	mcf2b
LL0000026575	115.787	1.11183	0.174997	6.35339	2.10618e-10	5.45431e-09	si:ch73-70k4.1
LL0000013124	190.775	-0.826973	0.130163	-6.35334	2.10684e-10	5.45431e-09	kcnh2a
LL0000005559	773.288	0.938169	0.147703	6.35173	2.12908e-10	5.50656e-09	chchd1
LL0000000947	549.819	-0.846042	0.133204	-6.35149	2.13234e-10	5.50965e-09	amigo3
LL0000026113	283.718	1.34721	0.212128	6.35096	2.13978e-10	5.52352e-09	si:ch211-66k16.27
LL0000020397	4350.48	-0.92477	0.145624	-6.35041	2.14739e-10	5.53782e-09	nlk2
LL0000007266	839.885	0.691614	0.108936	6.3488	2.16994e-10	5.59058e-09	crabp2b
LL0000012649	725.897	1.03787	0.163503	6.34772	2.1853e-10	5.62473e-09	il13ra2
LL0000024450	2158.85	-0.812977	0.128085	-6.34718	2.19292e-10	5.6389e-09	sema6e
LL0000025012	2979.9	-1.07934	0.170076	-6.34623	2.20661e-10	5.66866e-09	si:ch211-126j24.1
LL0000005609	2272.13	0.833867	0.131407	6.34567	2.21466e-10	5.68387e-09	chmp4bb
LL0000031234	85.4186	1.44902	0.22839	6.34451	2.23131e-10	5.72111e-09	tspan1
LL0000027272	243.768	1.08683	0.171351	6.3427	2.25776e-10	5.78336e-09	si:dkey-238o13.4
LL0000018854	4053.87	-0.824348	0.129978	-6.34222	2.26477e-10	5.79577e-09	mef2d
LL0000005426	1391.51	-0.72908	0.114985	-6.34067	2.28769e-10	5.84861e-09	cemip
LL0000022688	485.656	-0.753647	0.118862	-6.34053	2.28979e-10	5.84861e-09	prr7
LL0000031544	1141.73	0.942688	0.148685	6.34015	2.29542e-10	5.85738e-09	uchl5
LL0000024153	468.165	1.22356	0.193005	6.33954	2.30454e-10	5.87504e-09	s100w
LL0000024566	2521.68	0.823889	0.129967	6.33924	2.30905e-10	5.88091e-09	sfrp2
LL0000009905	2272.42	0.71559	0.112888	6.33892	2.31376e-10	5.8873e-09	f11r.1
LL0000009883	704.15	0.763503	0.120487	6.3368	2.34579e-10	5.96314e-09	exosc4
LL0000021335	315.799	0.969881	0.153105	6.33475	2.37734e-10	6.03758e-09	pbk
LL0000009636	1761.5	0.84848	0.134017	6.33113	2.43374e-10	6.17495e-09	enam
LL0000032195	178.39	-1.34669	0.212756	-6.32975	2.45558e-10	6.22445e-09	xkr5a
LL0000003801	25.1446	4.59761	0.726508	6.32838	2.47754e-10	6.27416e-09	BX950205.1
LL0000009561	2188.64	-0.7093	0.112095	-6.32767	2.48897e-10	6.29714e-09	elk1
LL0000004581	589.601	-1.02773	0.16245	-6.32648	2.5081e-10	6.33954e-09	CABZ01085700.1
LL0000031132	4122.37	-1.25477	0.198352	-6.32598	2.51631e-10	6.35428e-09	trioa
LL0000001400	1503.19	0.823408	0.130167	6.3258	2.51922e-10	6.35561e-09	arpc4
LL0000011992	2242.24	-0.896069	0.141696	-6.32387	2.55096e-10	6.42963e-09	hdac4
LL0000039217	1123.55	0.791925	0.125234	6.32356	2.55604e-10	6.43342e-09	zgc:66479
LL0000013129	246.938	-0.859963	0.135995	-6.32349	2.55728e-10	6.43342e-09	kcnh5b
LL0000008746	704.595	0.952461	0.150665	6.32171	2.58692e-10	6.50186e-09	dcun1d5
LL0000010817	217.491	0.887037	0.14035	6.32018	2.61259e-10	6.5602e-09	fpr1
LL0000013715	1195.76	0.914095	0.144644	6.31962	2.62213e-10	6.57798e-09	llph
LL0000020787	373.321	-1.50155	0.237671	-6.31776	2.65388e-10	6.65139e-09	nyap2a
LL0000023129	784.463	0.821932	0.130117	6.31686	2.66939e-10	6.68398e-09	rad50
LL0000028756	1570.61	0.850731	0.13475	6.3134	2.72973e-10	6.82866e-09	slc39a7
LL0000007099	226.766	-1.15784	0.18343	-6.31215	2.7519e-10	6.87238e-09	CR854941.1
LL0000006112	2074.41	0.912928	0.144631	6.31212	2.75235e-10	6.87238e-09	cox6b1
LL0000031614	506.276	0.8564	0.135684	6.3117	2.75987e-10	6.88473e-09	umps
LL0000016139	1151.48	-0.670071	0.106204	-6.3093	2.80304e-10	6.98589e-09	LOC103911473
LL0000031980	1312.55	-1.10358	0.174933	-6.30857	2.81624e-10	7.01224e-09	wbp2
LL0000011544	8739.12	-0.833732	0.132175	-6.30781	2.83013e-10	7.04027e-09	gpatch8
LL0000010691	352.112	-0.895382	0.141961	-6.30724	2.84054e-10	7.0596e-09	FP074902.2
LL0000009787	3164.38	0.540753	0.0857484	6.30628	2.8582e-10	7.09688e-09	erlin1
LL0000028776	127.274	-1.02437	0.162442	-6.3061	2.8615e-10	7.09847e-09	slc44a5a
LL0000011190	1193.64	0.899018	0.142593	6.30478	2.88608e-10	7.15281e-09	gbgt1l4
LL0000038858	1479.27	1.045	0.165798	6.30287	2.92181e-10	7.23467e-09	zgc:162944
LL0000012525	2474.83	-0.796349	0.126477	-6.29637	3.04695e-10	7.53753e-09	igdcc3
LL0000013242	2001.23	-0.546516	0.0868123	-6.29538	3.0665e-10	7.57888e-09	kdm2bb
LL0000025579	667.392	-1.45795	0.231628	-6.29435	3.08697e-10	7.62242e-09	si:ch211-214k5.6
LL0000004764	265.423	-1.31461	0.208907	-6.29281	3.11768e-10	7.69115e-09	cacnb4a
LL0000035239	258.085	-0.908767	0.144419	-6.29257	3.12244e-10	7.69577e-09	XLOC_023808
LL0000024398	1329.39	1.02588	0.163034	6.29242	3.12562e-10	7.69651e-09	selenoh
LL0000001158	4331.7	-1.27697	0.203024	-6.28977	3.1793e-10	7.82149e-09	apc2
LL0000021716	2818.81	-0.943103	0.14997	-6.2886	3.20346e-10	7.87368e-09	phka2
LL0000021593	993.622	0.775771	0.123371	6.28813	3.21309e-10	7.89009e-09	pelo
LL0000001197	332.603	0.891239	0.1418	6.28519	3.27446e-10	8.03339e-09	apooa
LL0000038845	1336.91	0.617738	0.0983162	6.28317	3.3173e-10	8.13105e-09	zgc:162698
LL0000020389	535.069	-1.33953	0.213274	-6.28079	3.36857e-10	8.24914e-09	nlgn1
LL0000001842	4905.48	-0.526501	0.0838735	-6.27732	3.44453e-10	8.42743e-09	bcl2l1
LL0000005078	549.452	0.704897	0.1123	6.2769	3.45385e-10	8.44251e-09	ccdc43
LL0000030149	97.3519	1.22028	0.194429	6.27623	3.46882e-10	8.47135e-09	ten1
LL0000009234	2912.44	-1.27197	0.202672	-6.27597	3.47465e-10	8.47677e-09	dscamb
LL0000035386	1580.64	-0.857228	0.136596	-6.27564	3.48206e-10	8.47677e-09	XLOC_025107
LL0000009884	349.014	1.22571	0.195314	6.27556	3.48373e-10	8.47677e-09	exosc5
LL0000039290	996.797	1.24397	0.198226	6.2755	3.48508e-10	8.47677e-09	zgc:92630
LL0000005750	970.922	-0.709964	0.113134	-6.27542	3.48691e-10	8.47677e-09	clcn6
LL0000008735	4073.94	-1.34172	0.213813	-6.2752	3.49174e-10	8.48081e-09	dctn1b
LL0000038375	1044.55	-0.948801	0.151264	-6.27248	3.55347e-10	8.6229e-09	zdhhc14
LL0000019589	539.493	1.24396	0.198406	6.26977	3.61575e-10	8.76607e-09	mrps24
LL0000040304	148.885	1.0677	0.170324	6.26865	3.64199e-10	8.82167e-09	zgc:86839
LL0000024044	939.304	0.925411	0.147645	6.26783	3.66124e-10	8.86028e-09	rrs1
LL0000000074	996.759	-0.776216	0.123866	-6.26655	3.69136e-10	8.92508e-09	abcg4a
LL0000024366	1774.81	0.935348	0.149269	6.26619	3.69995e-10	8.93774e-09	sec13
LL0000019581	344.544	0.999552	0.159536	6.26536	3.71975e-10	8.9734e-09	mrps17
LL0000025955	271.425	-1.31704	0.210212	-6.26529	3.72142e-10	8.9734e-09	si:ch211-274p24.4
LL0000013294	8042.19	-1.39098	0.222029	-6.26482	3.7325e-10	8.992e-09	kif1ab
LL0000027934	1686.12	0.960196	0.153292	6.26385	3.75582e-10	9.04002e-09	si:dkey-7j14.6
LL0000011993	1372.02	-0.9507	0.151797	-6.26297	3.77702e-10	9.08287e-09	hdac5
LL0000028322	3886.06	-1.15874	0.185065	-6.26124	3.8194e-10	9.17651e-09	si:dkeyp-9d4.3
LL0000010244	1052.87	0.600643	0.0959605	6.25928	3.86769e-10	9.28419e-09	fdps
LL0000023188	850.278	-0.883941	0.141321	-6.25483	3.97948e-10	9.54396e-09	rapgef1a
LL0000021494	2245.39	-0.97024	0.155139	-6.25402	4.00026e-10	9.5852e-09	pde3a
LL0000029017	201.904	1.28827	0.206061	6.2519	4.05493e-10	9.70749e-09	smtnl1
LL0000028103	1656.6	-0.894315	0.143081	-6.25042	4.09357e-10	9.79122e-09	si:dkeyp-113d7.10
LL0000022766	971.661	0.749673	0.119962	6.24926	4.1241e-10	9.85542e-09	psmd11b
LL0000001295	1865.6	-0.818278	0.130958	-6.24842	4.14616e-10	9.89928e-09	arhgap4b
LL0000024118	515.343	1.41015	0.225736	6.24691	4.18639e-10	9.98641e-09	rxfp2a
LL0000000476	1928.47	1.12393	0.179939	6.2462	4.20551e-10	1.00231e-08	agr1
LL0000000856	305.436	0.791366	0.126707	6.24565	4.22034e-10	1.00494e-08	alad
LL0000000313	2462.44	-1.16801	0.187063	-6.24393	4.2671e-10	1.01517e-08	adcy3a
LL0000039846	113.025	-1.3027	0.208687	-6.24238	4.30965e-10	1.02373e-08	kcnh1b
LL0000011224	659.321	0.876482	0.140409	6.24234	4.31072e-10	1.02373e-08	gcsha
LL0000004029	1856.27	1.14284	0.183086	6.2421	4.31723e-10	1.02436e-08	CABZ01021592.1
LL0000001659	316.172	-1.03729	0.166213	-6.24074	4.35506e-10	1.03186e-08	atp8b4
LL0000024657	4073.74	-1.26185	0.202197	-6.24069	4.35655e-10	1.03186e-08	shank1
LL0000012100	902.39	0.640767	0.102702	6.23909	4.40136e-10	1.04155e-08	hibch
LL0000022921	169.022	1.3803	0.221281	6.23778	4.43834e-10	1.04937e-08	ptrhd1
LL0000028911	3062.7	-0.762823	0.122311	-6.23674	4.46781e-10	1.05541e-08	slit2
LL0000022969	1079.56	0.971275	0.155764	6.23556	4.50164e-10	1.06246e-08	pycard
LL0000031701	1410.32	0.863814	0.138551	6.23463	4.52853e-10	1.06786e-08	usp14
LL0000012512	1429.85	-0.595923	0.0955886	-6.23425	4.53937e-10	1.06947e-08	ift172
LL0000001719	2973.27	-0.979606	0.157153	-6.23347	4.56214e-10	1.07389e-08	b3gat1a
LL0000004171	236.954	-1.58311	0.253999	-6.23275	4.58304e-10	1.07786e-08	CABZ01050944.1
LL0000025204	532.723	-0.975357	0.156539	-6.23074	4.64238e-10	1.09086e-08	si:ch211-158d24.2
LL0000024198	770.424	0.821484	0.131857	6.23012	4.66075e-10	1.09421e-08	sap30bp
LL0000040123	1843.59	-0.658697	0.105748	-6.22891	4.69697e-10	1.10175e-08	rap1gap
LL0000029076	620.229	1.18873	0.190901	6.22697	4.75556e-10	1.11451e-08	snrpb2
LL0000024852	867.782	-1.00121	0.160789	-6.22683	4.75978e-10	1.11452e-08	si:ch1073-429i10.1
LL0000024092	366.973	-1.27379	0.204585	-6.22624	4.77761e-10	1.11757e-08	rubcn
LL0000001229	1987.9	0.476122	0.0764716	6.22612	4.78116e-10	1.11757e-08	arcn1a
LL0000030296	527.965	0.619526	0.0995238	6.2249	4.81857e-10	1.12533e-08	thumpd1
LL0000020433	121.339	1.14411	0.183835	6.22358	4.85946e-10	1.13389e-08	nmt1b
LL0000030658	825.917	-0.632662	0.101659	-6.22339	4.86527e-10	1.13425e-08	tmem8a
LL0000005637	75.2876	-1.51403	0.243295	-6.22299	4.87766e-10	1.13569e-08	chrm5a
LL0000020145	1617.75	1.16707	0.187543	6.22292	4.87995e-10	1.13569e-08	ndufc2
LL0000038741	844.535	1.05851	0.17014	6.22143	4.92635e-10	1.14549e-08	zgc:153665
LL0000009800	609.878	1.0946	0.175957	6.22082	4.94558e-10	1.14897e-08	esco2
LL0000029634	2104.23	-1.1829	0.190168	-6.22028	4.9627e-10	1.15185e-08	stxbp5l
LL0000010341	738.321	1.11913	0.179924	6.21999	4.97178e-10	1.15185e-08	fhl3a
LL0000030494	264.034	-1.73537	0.278999	-6.21997	4.97242e-10	1.15185e-08	tmem151bb
LL0000009315	1762.64	1.11583	0.179397	6.21988	4.97525e-10	1.15185e-08	dynlrb1
LL0000001778	1938.23	-1.2273	0.197394	-6.21751	5.05107e-10	1.16839e-08	bahcc1a
LL0000012794	1980.16	-0.936946	0.150849	-6.21116	5.25935e-10	1.21552e-08	insrb
LL0000021449	1120.34	0.968593	0.155978	6.20979	5.30544e-10	1.22511e-08	pcolcea
LL0000009347	1131.23	0.82966	0.133615	6.20934	5.32084e-10	1.22761e-08	ebna1bp2
LL0000040257	3564.38	-0.624721	0.100634	-6.20785	5.37157e-10	1.23824e-08	tom1l2b
LL0000030300	142.734	1.54032	0.2482	6.20597	5.43608e-10	1.25184e-08	thyn1
LL0000008694	9786.31	-0.771576	0.12433	-6.20586	5.43992e-10	1.25184e-08	dbpb
LL0000023402	4351.45	-0.795669	0.128218	-6.20561	5.44855e-10	1.25274e-08	rerea
LL0000020144	2796.09	0.916061	0.147662	6.20376	5.51311e-10	1.2665e-08	ndufb9
LL0000018662	848.699	-0.983834	0.158616	-6.2026	5.55393e-10	1.27478e-08	2025-03-01
LL0000036770	265.24	0.891494	0.143774	6.20067	5.62234e-10	1.28937e-08	XLOC_035371
LL0000011384	2711.13	0.778729	0.125675	6.19636	5.77844e-10	1.32404e-08	glo1
LL0000011617	69.554	-1.61458	0.260595	-6.19576	5.80037e-10	1.32792e-08	gpr185a
LL0000012027	964.953	-1.0727	0.173147	-6.19536	5.81535e-10	1.33021e-08	hecw2b
LL0000001214	7821.91	0.860032	0.138845	6.19418	5.859e-10	1.33827e-08	aqp3a
LL0000022443	192.22	1.92853	0.311348	6.19414	5.86058e-10	1.33827e-08	ppp1r3b
LL0000017884	86.1461	-1.44587	0.233449	-6.19355	5.88255e-10	1.34214e-08	LOC110439879
LL0000011680	3066.91	-0.6909	0.111561	-6.19302	5.90235e-10	1.3455e-08	gramd1a
LL0000002076	24.4001	2.90963	0.469846	6.19272	5.91345e-10	1.34689e-08	btr18
LL0000001403	1335.14	0.916642	0.148058	6.1911	5.9747e-10	1.35968e-08	arpc5b
LL0000021225	865.828	-1.50244	0.242696	-6.19065	5.99179e-10	1.36241e-08	pak6a
LL0000024994	399.494	-1.28435	0.207475	-6.1904	6.00113e-10	1.36337e-08	si:ch211-121j5.4
LL0000011760	129.207	-1.41379	0.228428	-6.18924	6.04532e-10	1.37224e-08	grm1b
LL0000028875	657.552	-1.05057	0.16981	-6.18676	6.14137e-10	1.39286e-08	slc8a3
LL0000018312	754.81	-1.06088	0.171532	-6.18475	6.22023e-10	1.40897e-08	lrfn2b
LL0000001079	907.279	-1.0646	0.172136	-6.18461	6.22581e-10	1.40897e-08	ano8b
LL0000020051	930.978	0.886735	0.143379	6.18454	6.22821e-10	1.40897e-08	nccrp1
LL0000012793	3007.79	-0.780104	0.12615	-6.18394	6.25205e-10	1.41317e-08	insra
LL0000018596	1497.9	-1.27138	0.205608	-6.18352	6.26892e-10	1.41578e-08	map3k12
LL0000008170	71.3622	-1.7625	0.285045	-6.18324	6.27993e-10	1.41707e-08	CU681836.2
LL0000026378	405.983	-1.05554	0.170955	-6.17436	6.64316e-10	1.49703e-08	si:ch73-262h23.4
LL0000024557	634.485	1.0916	0.176798	6.17431	6.64548e-10	1.49703e-08	sf3b5
LL0000030153	2256.27	-1.18398	0.19178	-6.17364	6.67338e-10	1.50204e-08	tenm4
LL0000030790	5150.94	-1.12946	0.182976	-6.17272	6.71258e-10	1.5096e-08	tnrc6c1
LL0000000309	338.825	-1.56211	0.253154	-6.17058	6.80384e-10	1.52842e-08	adcy1a
LL0000022284	741.455	1.11282	0.180347	6.17042	6.81092e-10	1.52842e-08	polr2l
LL0000009353	2103.09	-0.901457	0.146096	-6.17033	6.81483e-10	1.52842e-08	ece2b
LL0000001823	3792.36	0.656211	0.106351	6.17023	6.81917e-10	1.52842e-08	bcap31
LL0000022599	2301.87	-0.896359	0.145304	-6.16886	6.87848e-10	1.54025e-08	prkcz
LL0000026414	13501.2	0.7065	0.114529	6.16871	6.88472e-10	1.54025e-08	si:ch73-281n10.2
LL0000024656	147.017	1.15831	0.187775	6.16861	6.88924e-10	1.54025e-08	sh3yl1
LL0000031646	280.211	-1.49006	0.241583	-6.16791	6.91988e-10	1.54581e-08	unm_sa808
LL0000022310	309.254	0.862341	0.139877	6.16499	7.04898e-10	1.57314e-08	ponzr1
LL0000008651	612.444	-1.26786	0.205658	-6.16487	7.054e-10	1.57314e-08	dab1b
LL0000014710	177.353	-1.27828	0.20737	-6.16426	7.08151e-10	1.57795e-08	LOC101883326
LL0000013293	5768.4	-0.945249	0.153386	-6.16254	7.15873e-10	1.59383e-08	kif1aa
LL0000031414	682.478	1.05293	0.1709	6.1611	7.22424e-10	1.60606e-08	txnl4a
LL0000018656	4131.98	0.801781	0.130137	6.16107	7.22566e-10	1.60606e-08	mapre1b
LL0000023080	1213.46	-1.28268	0.208272	-6.15867	7.3359e-10	1.6292e-08	rab4b
LL0000008195	611.25	1.04964	0.170448	6.1581	7.36207e-10	1.63316e-08	CU694197.1
LL0000009130	793.953	-1.67956	0.272743	-6.15802	7.36596e-10	1.63316e-08	DOCK4 (1 of many)
LL0000012122	2929.05	-1.08764	0.176633	-6.15764	7.38381e-10	1.63576e-08	hipk2
LL0000025190	1932.46	0.825413	0.134077	6.15625	7.44899e-10	1.64884e-08	si:ch211-156j16.1
LL0000011752	4939.65	-0.943106	0.153202	-6.15597	7.4618e-10	1.65031e-08	grk3
LL0000019740	2205.67	-0.494326	0.0803473	-6.15236	7.63383e-10	1.6868e-08	mtss1la
LL0000024207	1084.89	0.831118	0.135094	6.15214	7.64429e-10	1.6868e-08	sarnp
LL0000024827	1003.74	1.11821	0.181761	6.15211	7.64576e-10	1.6868e-08	si:ch1073-340i21.3
LL0000009071	417.218	0.844958	0.137355	6.15164	7.66859e-10	1.68967e-08	dnajc21
LL0000009737	2335.35	-0.72264	0.117472	-6.15158	7.67141e-10	1.68967e-08	eps15l1a
LL0000005925	453.454	0.826377	0.134352	6.15083	7.70797e-10	1.69505e-08	cnpy1
LL0000004745	1297.06	-0.903108	0.146827	-6.15082	7.70853e-10	1.69505e-08	cacna1g
LL0000029699	3061.87	-0.436864	0.0710403	-6.14952	7.77154e-10	1.7075e-08	susd6
LL0000005687	568.749	0.70109	0.114014	6.14916	7.7896e-10	1.71006e-08	ciao2a
LL0000018835	732.748	0.628509	0.102222	6.14849	7.82262e-10	1.7159e-08	med22
LL0000020476	626.061	-1.336	0.217393	-6.14558	7.96715e-10	1.74554e-08	nos1
LL0000022876	668.735	-0.89867	0.146232	-6.14551	7.97079e-10	1.74554e-08	ptpn20
LL0000001745	1512.63	-0.913997	0.148733	-6.1452	7.98611e-10	1.74746e-08	b4galnt4a
LL0000001614	2074.32	1.32409	0.215545	6.14297	8.09912e-10	1.77074e-08	atp5md
LL0000022761	3390.55	0.966748	0.157385	6.14255	8.12067e-10	1.774e-08	psmc5
LL0000001401	2046.81	0.977797	0.159241	6.14037	8.23295e-10	1.79706e-08	arpc4l
LL0000011750	924.471	-1.15252	0.18771	-6.13988	8.25848e-10	1.80005e-08	grk1a
LL0000013065	867.663	-0.964108	0.157025	-6.13985	8.26014e-10	1.80005e-08	kat2b
LL0000012181	9820.46	0.728788	0.118716	6.13894	8.30735e-10	1.80886e-08	hmgn6
LL0000020069	898.566	-1.13433	0.184839	-6.13683	8.41859e-10	1.83159e-08	ncoa1
LL0000021244	210.503	1.32171	0.215434	6.13511	8.51008e-10	1.84986e-08	pane1
LL0000018966	124.07	-1.6319	0.265998	-6.13499	8.5164e-10	1.84986e-08	MGAT5B
LL0000038639	121.575	-1.49679	0.243996	-6.13449	8.54352e-10	1.85424e-08	zgc:114120
LL0000010648	289.157	-1.29181	0.21059	-6.13424	8.55677e-10	1.85561e-08	FP016005.1
LL0000011550	284.587	-1.14405	0.186517	-6.13377	8.58213e-10	1.8596e-08	gpc3
LL0000028715	376.032	0.819866	0.133703	6.13198	8.67942e-10	1.87916e-08	slc35e3
LL0000030031	4234.23	-0.581545	0.0948404	-6.13182	8.68784e-10	1.87946e-08	tbl1xr1a
LL0000019429	1216.19	-0.721095	0.117615	-6.13099	8.73341e-10	1.88779e-08	mntb
LL0000026356	37.4673	1.98521	0.323814	6.13072	8.74817e-10	1.88945e-08	si:ch73-23l24.1
LL0000001950	630.89	0.656601	0.107115	6.12989	8.79419e-10	1.89786e-08	bmp5
LL0000029335	20706.4	-0.698815	0.114019	-6.12893	8.84717e-10	1.90775e-08	sptan1
LL0000029168	1204.51	0.865954	0.14135	6.1263	8.99487e-10	1.93803e-08	soul2
LL0000005211	10571.4	0.857137	0.139915	6.12614	9.00363e-10	1.93836e-08	cct3
LL0000029160	3417.42	-0.947404	0.154667	-6.12543	9.04395e-10	1.94547e-08	sorl1
LL0000020124	1719.8	1.14204	0.186473	6.12445	9.09958e-10	1.95586e-08	ndufab1a
LL0000005255	1033.82	0.850915	0.138946	6.12406	9.12184e-10	1.95907e-08	cd81b
LL0000025898	552.44	0.770883	0.125924	6.12179	9.25281e-10	1.9856e-08	si:ch211-262h13.3
LL0000018535	1230.22	-1.13151	0.184868	-6.12065	9.31937e-10	1.99828e-08	magi2a
LL0000018566	577.539	0.834445	0.136373	6.11884	9.4258e-10	2.01859e-08	man2b2
LL0000024437	1591.69	-0.665047	0.108689	-6.11878	9.42921e-10	2.01859e-08	sema4c
LL0000020165	1262.36	-0.897247	0.14667	-6.11746	9.50805e-10	2.03384e-08	nectin1a
LL0000038974	179.077	1.22659	0.20053	6.11672	9.55188e-10	2.04158e-08	zgc:172122
LL0000010879	2653.71	-1.22044	0.199564	-6.11553	9.62354e-10	2.05497e-08	frya
LL0000012877	893.607	-0.815528	0.133356	-6.11543	9.62992e-10	2.05497e-08	irs1
LL0000030278	636.227	0.762347	0.124683	6.11429	9.69862e-10	2.06798e-08	thoc3
LL0000024145	3781.42	1.07996	0.176721	6.11113	9.89308e-10	2.10776e-08	s100a10b
LL0000001686	1028.2	0.676012	0.110627	6.11076	9.91578e-10	2.11092e-08	auh
LL0000018343	2177.95	-0.981362	0.160608	-6.11027	9.94598e-10	2.11566e-08	lrp8
LL0000008833	1177.23	0.784416	0.1284	6.10914	1.0017e-09	2.12907e-08	denr
LL0000006891	1097.55	-1.33504	0.218606	-6.10707	1.01476e-09	2.15512e-08	CR769778.1
LL0000020649	185.028	1.35472	0.221856	6.10631	1.01959e-09	2.16365e-08	nsdhl
LL0000036687	1719.61	-0.563333	0.0922604	-6.1059	1.02221e-09	2.16749e-08	XLOC_034538
LL0000019413	3360.5	-1.10127	0.180373	-6.10548	1.02492e-09	2.17151e-08	mmp24
LL0000024598	214.497	0.835691	0.136885	6.10506	1.02761e-09	2.17549e-08	sgms2a
LL0000023654	1232.89	0.616391	0.100969	6.10473	1.02977e-09	2.17773e-08	rhocb
LL0000009399	6776.23	1.05812	0.173331	6.10464	1.0303e-09	2.17773e-08	eef1b2
LL0000029091	1661.81	1.26853	0.207806	6.10441	1.03178e-09	2.17914e-08	snu13b
LL0000021604	2703.34	0.740296	0.121277	6.10419	1.03323e-09	2.18048e-08	pes
LL0000026169	65.1246	-2.12559	0.348311	-6.10256	1.04384e-09	2.20113e-08	si:ch211-93g21.1
LL0000009666	1087.7	0.747269	0.12253	6.09868	1.06945e-09	2.25335e-08	entpd1
LL0000022699	318.373	-0.951497	0.156041	-6.09775	1.07571e-09	2.26372e-08	prrt4
LL0000021587	374.998	0.822704	0.13492	6.0977	1.07607e-09	2.26372e-08	pecr
LL0000005035	732.644	0.640727	0.105106	6.09598	1.08769e-09	2.28636e-08	ccdc137
LL0000028667	325.706	1.0415	0.170876	6.09506	1.09397e-09	2.29776e-08	slc2a15b
LL0000029155	1491.18	-0.720523	0.118253	-6.09306	1.10773e-09	2.32484e-08	sorbs2b
LL0000018769	3270.47	0.832568	0.136647	6.09282	1.10939e-09	2.32649e-08	mcm2
LL0000001271	5068.43	-0.677509	0.111225	-6.09134	1.11967e-09	2.34549e-08	arhgap21b
LL0000011211	1950.22	1.47425	0.242027	6.09127	1.1202e-09	2.34549e-08	gch2
LL0000015009	62.4026	-1.49774	0.245944	-6.08976	1.13082e-09	2.36587e-08	LOC101884899
LL0000012025	2007.33	-1.10786	0.181932	-6.08943	1.13314e-09	2.36887e-08	hecw1b
LL0000038285	8577.36	0.658092	0.108075	6.08921	1.13467e-09	2.3702e-08	ywhaz
LL0000010623	3250.43	-0.948576	0.155832	-6.08716	1.14933e-09	2.39896e-08	foxp2
LL0000030786	2588.02	-1.05701	0.173667	-6.08643	1.15456e-09	2.40644e-08	tnr
LL0000000224	2060.39	0.955851	0.157047	6.08641	1.15472e-09	2.40644e-08	actl6a
LL0000032001	1775.12	-0.752724	0.123715	-6.08436	1.16957e-09	2.43549e-08	wdr26a
LL0000007701	237.685	-0.889072	0.146139	-6.08374	1.17411e-09	2.44195e-08	CT990561.1
LL0000009560	495.055	-1.56619	0.25744	-6.08369	1.1745e-09	2.44195e-08	elfn2a
LL0000019034	915.046	1.04648	0.172072	6.08163	1.18965e-09	2.47153e-08	mif
LL0000018541	1337.74	1.18303	0.194621	6.07863	1.21213e-09	2.51629e-08	magoh
LL0000013277	766.426	-1.5232	0.250618	-6.07779	1.21847e-09	2.52743e-08	kiaa1549lb
LL0000001184	264.293	1.03492	0.170283	6.07767	1.2194e-09	2.52743e-08	apobec2a
LL0000040427	892.124	1.81018	0.297876	6.07696	1.2248e-09	2.53666e-08	hbbe1.3
LL0000024959	606.119	-1.18019	0.194216	-6.07669	1.22687e-09	2.53898e-08	si:ch211-114m9.1
LL0000020633	3678.53	-0.671774	0.110567	-6.07573	1.23428e-09	2.55234e-08	nrp2b
LL0000024146	1358.4	1.08019	0.177812	6.0749	1.24063e-09	2.56348e-08	s100a11
LL0000006137	2511.62	-0.800839	0.131841	-6.07429	1.24536e-09	2.57127e-08	cpeb2
LL0000028494	278.908	-2.16463	0.356487	-6.07212	1.26229e-09	2.60422e-08	slc13a5a
LL0000011766	355.572	-1.85423	0.305403	-6.07142	1.26781e-09	2.61358e-08	grm5b
LL0000030875	13427.9	0.613901	0.101128	6.07053	1.27491e-09	2.62621e-08	tpm2
LL0000005435	122.206	1.25894	0.207407	6.0699	1.27991e-09	2.63447e-08	cenpn
LL0000008120	731.737	-1.22236	0.201419	-6.06874	1.28918e-09	2.65151e-08	CU633984.1
LL0000030810	1703.15	0.959232	0.158141	6.06569	1.31387e-09	2.70021e-08	tomm22
LL0000024304	7161.23	-1.1494	0.189531	-6.06442	1.32428e-09	2.71951e-08	scn8aa
LL0000021995	1163.72	0.95449	0.157405	6.06392	1.3284e-09	2.72587e-08	pitpnaa
LL0000007246	1443.19	-1.41956	0.234109	-6.06364	1.33071e-09	2.72852e-08	CR936968.2
LL0000039227	168.039	-2.36314	0.389768	-6.06295	1.33651e-09	2.7383e-08	zgc:77118
LL0000011418	1049.47	0.929206	0.153302	6.06127	1.35048e-09	2.7648e-08	gmds
LL0000009539	7840.76	0.764666	0.126194	6.05943	1.36601e-09	2.79446e-08	eif5a2
LL0000003911	1203.84	-0.712563	0.117612	-6.0586	1.37314e-09	2.80691e-08	c2cd2l
LL0000005368	329.221	1.03162	0.170286	6.05816	1.37684e-09	2.81058e-08	cdk5rap1
LL0000018436	856.552	1.19986	0.198058	6.05814	1.37704e-09	2.81058e-08	lsm6
LL0000039875	694.134	1.37764	0.227434	6.05732	1.3841e-09	2.82282e-08	LOC100330864
LL0000031137	251.046	0.838747	0.138493	6.05624	1.39338e-09	2.83958e-08	trip10b
LL0000030280	260.589	1.04336	0.17231	6.05512	1.40313e-09	2.85728e-08	thoc6
LL0000004864	332.418	-0.771656	0.127448	-6.05465	1.4072e-09	2.86338e-08	camta2
LL0000004753	1570.7	-1.35238	0.22342	-6.05306	1.42121e-09	2.88968e-08	cacna2d2a
LL0000016627	109.77	1.6618	0.274577	6.05221	1.42876e-09	2.90283e-08	LOC108183423
LL0000030130	2099.98	-0.784783	0.129769	-6.04755	1.47063e-09	2.98562e-08	tecpr1a
LL0000022621	5028.62	1.02791	0.169977	6.04735	1.47245e-09	2.98705e-08	prmt1
LL0000020009	542.697	0.89174	0.147482	6.04645	1.48075e-09	3.0016e-08	naxe
LL0000015027	1092.11	-1.19202	0.197159	-6.04597	1.4851e-09	3.00815e-08	LOC101884985
LL0000003952	2209.46	0.701739	0.116132	6.04262	1.51633e-09	3.06908e-08	ca6
LL0000020532	5547.62	0.87652	0.145095	6.04102	1.53143e-09	3.09729e-08	npm1a
LL0000018646	5937.18	-1.24692	0.206551	-6.03686	1.57144e-09	3.17581e-08	mapk8ip2
LL0000000245	3556.88	-0.49641	0.0822472	-6.03558	1.58393e-09	3.19863e-08	acvr2aa
LL0000031791	1467.64	0.761823	0.126279	6.03284	1.61102e-09	3.25088e-08	vamp3
LL0000011921	4816.93	0.825227	0.136804	6.03219	1.61748e-09	3.26144e-08	hadhb
LL0000029701	340.633	0.861457	0.142832	6.03127	1.62675e-09	3.27766e-08	suv39h1b
LL0000011172	653.176	0.744466	0.123437	6.03114	1.62807e-09	3.27785e-08	gatd3a
LL0000018517	340.303	1.11149	0.184297	6.03096	1.62989e-09	3.27904e-08	mad2l1
LL0000013032	240.315	0.9289	0.154033	6.03053	1.63427e-09	3.2854e-08	JMJD8
LL0000031621	1148.21	-1.26565	0.20988	-6.03035	1.63607e-09	3.28652e-08	unc13ba
LL0000013304	708.234	0.817438	0.135567	6.02978	1.64186e-09	3.29569e-08	kif22
LL0000013125	645.455	-1.2143	0.201433	-6.02829	1.65701e-09	3.32161e-08	kcnh3
LL0000011012	2935.47	0.85757	0.142258	6.02827	1.65726e-09	3.32161e-08	fxyd6l
LL0000023393	1413.75	-1.14594	0.190215	-6.02444	1.69697e-09	3.39865e-08	reln
LL0000023141	409.571	-1.00339	0.166565	-6.02406	1.70097e-09	3.40183e-08	radil
LL0000009074	472.187	0.719364	0.119415	6.02405	1.70111e-09	3.40183e-08	dnajc25
LL0000007772	2613.61	-0.917375	0.15229	-6.02387	1.70296e-09	3.40299e-08	cttnbp2
LL0000001611	5736.49	1.25849	0.208926	6.02363	1.70545e-09	3.40358e-08	atp5mc1
LL0000030738	81.8664	1.39689	0.231907	6.02348	1.70706e-09	3.40358e-08	tnfsf10l4
LL0000000010	655.035	-1.18548	0.19681	-6.02348	1.70708e-09	3.40358e-08	aak1b
LL0000040122	7745.81	-0.98207	0.163063	-6.02265	1.71586e-09	3.41855e-08	ptprsb
LL0000000753	13.6174	-3.70322	0.614958	-6.02191	1.72376e-09	3.42946e-08	AL935126.2
LL0000005958	159.732	1.21515	0.201789	6.02188	1.72404e-09	3.42946e-08	COA4
LL0000004790	3833.8	-0.802767	0.133311	-6.02177	1.72519e-09	3.42946e-08	cadm3
LL0000021505	947.569	-0.916677	0.152233	-6.02153	1.7278e-09	3.43209e-08	pde6b
LL0000024397	1320.37	1.10069	0.182798	6.02135	1.72968e-09	3.43328e-08	selenof
LL0000021560	243.53	0.996805	0.165649	6.01759	1.77033e-09	3.51135e-08	pdss2
LL0000018632	655.372	0.836786	0.139082	6.01651	1.78213e-09	3.53213e-08	mapk12a
LL0000030782	1702.3	-0.474103	0.078832	-6.01409	1.80905e-09	3.58283e-08	tnpo1
LL0000018367	666.06	-1.1803	0.196304	-6.01258	1.82588e-09	3.61349e-08	lrrc3b
LL0000013476	693.383	1.20131	0.199856	6.01089	1.8451e-09	3.64883e-08	krtcap2
LL0000019433	861.437	0.713084	0.118668	6.00905	1.86611e-09	3.68567e-08	mob1a
LL0000027068	1967.61	-1.25326	0.208564	-6.00902	1.86649e-09	3.68567e-08	si:dkey-205h13.1
LL0000005325	250.806	-1.52323	0.253508	-6.0086	1.87138e-09	3.69258e-08	cdh23
LL0000021359	441.35	-1.19443	0.198852	-6.00665	1.89399e-09	3.73444e-08	pcdh15a
LL0000033916	482.724	-0.933577	0.155444	-6.00587	1.90309e-09	3.74962e-08	XLOC_013854
LL0000012728	612.009	1.04926	0.17472	6.0054	1.90858e-09	3.75766e-08	imp4
LL0000010618	3976.87	-0.742838	0.123701	-6.0051	1.91215e-09	3.76191e-08	foxo4
LL0000003274	1113.44	0.938251	0.156254	6.00465	1.91744e-09	3.76955e-08	BX649250.1
LL0000000996	8193.45	-0.986539	0.1643	-6.0045	1.91917e-09	3.77019e-08	ank3b
LL0000002000	641.076	-1.08912	0.181418	-6.00336	1.93274e-09	3.79404e-08	brd2b
LL0000032116	1271.19	-0.700021	0.116641	-6.00148	1.95523e-09	3.83537e-08	wscd2
LL0000026814	351.272	-0.935105	0.155829	-6.00083	1.9631e-09	3.84799e-08	si:dkey-161j23.7
LL0000008835	1523.72	-0.573567	0.0955956	-5.99993	1.97402e-09	3.86656e-08	depdc5
LL0000029274	1531.12	-1.22951	0.204947	-5.99919	1.98309e-09	3.88149e-08	sphkap
LL0000022895	8382.37	-0.840012	0.140043	-5.99824	1.99464e-09	3.90122e-08	ptprda
LL0000007265	1102.87	0.797001	0.132891	5.99741	2.00489e-09	3.91841e-08	crabp2a
LL0000013975	505.686	-0.757292	0.126277	-5.99709	2.00884e-09	3.92325e-08	LOC100007686
LL0000030729	751.121	0.879424	0.146665	5.99616	2.02036e-09	3.94287e-08	tnfrsf1a
LL0000031486	1167.77	0.710399	0.118485	5.9957	2.02605e-09	3.95034e-08	ube2l3a
LL0000030852	928.008	0.909464	0.151688	5.99562	2.02714e-09	3.95034e-08	tp53inp2
LL0000023775	1211.1	-0.85128	0.142002	-5.99485	2.03669e-09	3.96606e-08	rnf145a
LL0000009888	476.915	0.87068	0.145268	5.99361	2.05232e-09	3.99358e-08	exosc9
LL0000023671	71.9161	-1.30305	0.217435	-5.99282	2.06235e-09	4.01017e-08	rhpn1
LL0000009360	1876.65	0.647604	0.108066	5.9927	2.06388e-09	4.01023e-08	eci2
LL0000029937	559.829	-0.858611	0.143289	-5.99217	2.07057e-09	4.02031e-08	tagln3a
LL0000011335	237.591	1.07073	0.178706	5.9916	2.0778e-09	4.03142e-08	gins4
LL0000005355	1086.31	-0.830016	0.138549	-5.99076	2.0886e-09	4.04943e-08	CDK18
LL0000010356	338.519	-1.05095	0.175456	-5.98982	2.10073e-09	4.07e-08	fign
LL0000021514	365.125	-1.08733	0.181587	-5.98791	2.12552e-09	4.11504e-08	pde8b
LL0000005606	2015.84	0.708208	0.118284	5.98734	2.13299e-09	4.12652e-08	chmp2bb
LL0000025319	1755.97	-0.763959	0.127603	-5.987	2.13753e-09	4.1323e-08	si:ch211-180f4.1
LL0000029945	2265.21	-1.11201	0.185753	-5.9865	2.14408e-09	4.14196e-08	TANC2
LL0000001243	1945.68	0.709161	0.118464	5.98632	2.14645e-09	4.14355e-08	arf6b
LL0000029417	453.338	0.92959	0.15532	5.985	2.16386e-09	4.17414e-08	ssbp1
LL0000023410	2251.75	-0.636358	0.106391	-5.98134	2.21313e-09	4.26611e-08	retreg2
LL0000008550	284.563	1.23655	0.206746	5.98099	2.21789e-09	4.2722e-08	cyp1c2
LL0000039166	497.155	0.806089	0.134789	5.98039	2.22601e-09	4.28474e-08	zgc:56106
LL0000022783	592.635	-1.10944	0.185573	-5.97845	2.25274e-09	4.33307e-08	psme4a
LL0000031133	4262.21	-1.09675	0.183487	-5.97729	2.26877e-09	4.36077e-08	triob
LL0000024765	477.318	-1.499	0.250901	-5.97446	2.30848e-09	4.43147e-08	si:ch1073-140o9.2
LL0000003146	30.6439	3.92165	0.656405	5.97444	2.30887e-09	4.43147e-08	BX571681.3
LL0000020658	237.313	1.04891	0.17559	5.97363	2.32035e-09	4.45017e-08	nsmce4a
LL0000020564	2433.83	0.940303	0.157412	5.97352	2.32194e-09	4.45017e-08	nqo1
LL0000020726	1369.59	0.92059	0.154142	5.97237	2.33835e-09	4.4784e-08	nudt21
LL0000018694	564.122	-1.42677	0.23897	-5.9705	2.36523e-09	4.52664e-08	mast1a
LL0000031152	623.876	1.03867	0.17401	5.96902	2.38676e-09	4.56457e-08	trmt112
LL0000024659	1099.11	-1.39363	0.233488	-5.96875	2.39078e-09	4.56899e-08	shank3a
LL0000021660	300.987	0.935522	0.156741	5.96859	2.39307e-09	4.57009e-08	pgls
LL0000027222	1276.77	-1.14995	0.192684	-5.96804	2.40113e-09	4.58222e-08	si:dkey-22o22.2
LL0000013205	361.899	-0.954364	0.159987	-5.96526	2.44246e-09	4.65777e-08	KCNV1
LL0000009520	1394.3	0.951761	0.159564	5.96475	2.45015e-09	4.66909e-08	eif4e1c
LL0000039665	186.734	-1.14512	0.192017	-5.96364	2.46681e-09	4.69749e-08	znf831
LL0000004775	105.358	-1.47078	0.246683	-5.96223	2.48812e-09	4.73469e-08	cacng5b
LL0000007631	18.5004	-2.55359	0.428317	-5.96191	2.49299e-09	4.74059e-08	CT583625.5
LL0000000860	2852.35	0.623883	0.104662	5.96093	2.50802e-09	4.76293e-08	alcamb
LL0000021185	360.279	0.821464	0.137808	5.96091	2.50831e-09	4.76293e-08	p3h3
LL0000033444	691.23	-0.72073	0.120944	-5.95919	2.53487e-09	4.80859e-08	XLOC_010337
LL0000009640	258.273	1.0881	0.182594	5.95912	2.53595e-09	4.80859e-08	endog
LL0000005494	566.878	0.765538	0.128483	5.95826	2.5494e-09	4.83066e-08	cetn3
LL0000023112	2038.7	0.804606	0.135055	5.95761	2.55952e-09	4.8464e-08	rac1a
LL0000005300	224.606	0.976884	0.163993	5.95688	2.57101e-09	4.86471e-08	cdc45
LL0000009881	406.966	1.14999	0.193058	5.95672	2.57346e-09	4.8659e-08	exosc2
LL0000001913	221.155	1.18187	0.198426	5.9562	2.58169e-09	4.87801e-08	birc5a
LL0000027370	1022.44	1.25949	0.21149	5.95532	2.5957e-09	4.90102e-08	si:dkey-251i10.2
LL0000005081	323.744	0.943779	0.158566	5.95195	2.64973e-09	4.99949e-08	ccdc51
LL0000015283	204.673	-0.9494	0.159531	-5.95119	2.66202e-09	5.01915e-08	LOC101886196
LL0000038625	1612.4	0.668481	0.112354	5.94979	2.68494e-09	5.05878e-08	zgc:113531
LL0000000933	337.255	0.867983	0.145896	5.94933	2.69235e-09	5.06916e-08	amacr
LL0000009271	700.725	0.611653	0.102825	5.94851	2.70602e-09	5.09132e-08	dusp11
LL0000005581	191.948	0.958329	0.161136	5.94732	2.7257e-09	5.12474e-08	chek1
LL0000008986	728.453	-0.90563	0.152285	-5.94694	2.73196e-09	5.1329e-08	dlgap3
LL0000007765	58.3191	2.6318	0.442698	5.94491	2.7661e-09	5.19338e-08	ctsll
LL0000011054	1319.98	-1.16738	0.196371	-5.94479	2.76806e-09	5.19342e-08	gabbr2
LL0000000995	6950.28	-1.19603	0.201199	-5.94451	2.77288e-09	5.19881e-08	ank3a
LL0000025353	299.138	0.946577	0.159256	5.94373	2.78605e-09	5.21984e-08	si:ch211-191a24.4
LL0000004317	513.588	-0.993096	0.167113	-5.94265	2.80457e-09	5.25085e-08	CABZ01067151.1
LL0000008525	422.319	1.03961	0.174951	5.94227	2.81094e-09	5.2591e-08	cyba
LL0000031450	2051.94	-0.685492	0.115366	-5.94188	2.81778e-09	5.2682e-08	ubald2
LL0000023211	2575.57	-0.917379	0.154418	-5.94088	2.83494e-09	5.29658e-08	rasa3
LL0000005966	2423.03	0.932631	0.157016	5.93971	2.85524e-09	5.33077e-08	coch
LL0000019521	3402.66	-0.917918	0.154587	-5.93785	2.88778e-09	5.38776e-08	mri1
LL0000009105	5261.11	-0.959548	0.161634	-5.93654	2.911e-09	5.4273e-08	dnm1a
LL0000019044	3582.53	-0.938467	0.158115	-5.93534	2.93238e-09	5.46114e-08	mink1
LL0000020047	442.948	0.705792	0.118914	5.93529	2.93324e-09	5.46114e-08	ncaph
LL0000004900	5942.26	0.359293	0.0605384	5.93496	2.93909e-09	5.46822e-08	capzb
LL0000000289	1586.14	-0.901934	0.152007	-5.93351	2.96527e-09	5.51309e-08	adamts5
LL0000031229	1828.73	-0.765495	0.129027	-5.93284	2.97744e-09	5.53188e-08	tshz3b
LL0000004010	167.595	-1.14719	0.193415	-5.93123	3.00667e-09	5.58229e-08	CABZ01015105.1
LL0000031110	1105.79	-0.739687	0.12472	-5.93078	3.01507e-09	5.594e-08	trim3a
LL0000001097	2997.2	0.55687	0.0939066	5.93004	3.0287e-09	5.61459e-08	anxa11a
LL0000023644	1573.21	0.683453	0.115256	5.92989	3.03143e-09	5.61459e-08	rhebl1
LL0000023681	837.607	-0.837797	0.141285	-5.92983	3.03247e-09	5.61459e-08	rictorb
LL0000022485	1321.74	0.687005	0.11588	5.92857	3.05585e-09	5.65396e-08	ppp4cb
LL0000023178	2661.27	0.646915	0.109205	5.92386	3.14477e-09	5.81391e-08	rap1b
LL0000019959	1113.32	0.987991	0.166785	5.92372	3.14733e-09	5.81391e-08	nae1
LL0000017324	32.3875	-3.18654	0.537935	-5.92365	3.14883e-09	5.81391e-08	LOC110438339
LL0000022606	408.042	-0.996763	0.168406	-5.91883	3.24248e-09	5.98269e-08	prkg2
LL0000031653	1160.43	0.458796	0.0775383	5.91702	3.27827e-09	6.04454e-08	upf3b
LL0000010377	1172.29	0.848316	0.143372	5.91691	3.28056e-09	6.0446e-08	fkbp3
LL0000019506	245.697	0.824271	0.139312	5.91673	3.28398e-09	6.04673e-08	mpv17
LL0000004734	5753.95	-1.1883	0.200851	-5.9163	3.29271e-09	6.05864e-08	cacna1aa
LL0000023308	2929.32	0.845097	0.142851	5.91592	3.30034e-09	6.0685e-08	rbm8a
LL0000023396	1927.15	-0.724571	0.122493	-5.91518	3.31517e-09	6.09062e-08	rem2
LL0000005306	274.925	0.812212	0.137312	5.91509	3.31694e-09	6.09062e-08	cdca5
LL0000006114	3773.09	1.22765	0.207568	5.91444	3.32999e-09	6.11039e-08	cox6c
LL0000038764	426.429	0.806264	0.136329	5.91411	3.33665e-09	6.11841e-08	zgc:153993
LL0000023075	1763.74	-0.957384	0.161951	-5.91155	3.38902e-09	6.21019e-08	rab42a
LL0000010859	1109.73	-1.08582	0.183734	-5.90977	3.42587e-09	6.27341e-08	FRMD4A
LL0000027825	74.5377	1.75909	0.297682	5.90929	3.43577e-09	6.28723e-08	si:dkey-68o6.5
LL0000023848	4778.36	-1.10422	0.186962	-5.90612	3.50253e-09	6.405e-08	robo2
LL0000014442	31.1826	-2.14878	0.36388	-5.90518	3.52253e-09	6.43717e-08	LOC100538188
LL0000012047	273.877	1.15192	0.195098	5.90431	3.54136e-09	6.46717e-08	her2
LL0000021650	1118.57	-0.834688	0.141376	-5.90403	3.54727e-09	6.47353e-08	pgap1
LL0000021134	1557.66	-0.680416	0.11525	-5.90383	3.55163e-09	6.47707e-08	otud7b
LL0000022797	1914.23	0.515492	0.0873177	5.90364	3.55574e-09	6.48012e-08	ptbp1a
LL0000005256	1968.1	0.698798	0.118382	5.9029	3.5717e-09	6.50477e-08	cd82a
LL0000008819	1293.77	-0.576685	0.0977089	-5.90208	3.58957e-09	6.53288e-08	dennd1a
LL0000034383	372.097	-1.12519	0.190712	-5.89991	3.63691e-09	6.61453e-08	XLOC_017021
LL0000029157	1549.61	-0.88947	0.150831	-5.89712	3.69891e-09	6.7227e-08	sorcs2
LL0000019544	723.051	0.983623	0.16681	5.89667	3.70916e-09	6.73676e-08	mrpl24
LL0000030756	5025.51	0.742136	0.125863	5.8964	3.71517e-09	6.74309e-08	tnn
LL0000004383	501.196	-1.15938	0.196637	-5.89604	3.72328e-09	6.75321e-08	CABZ01072096.1
LL0000022756	1459.11	0.784502	0.133068	5.8955	3.73553e-09	6.77084e-08	psmc1b
LL0000019395	135.717	1.35977	0.23069	5.89433	3.76194e-09	6.80968e-08	mmp11b
LL0000023584	2581.93	-0.939237	0.159346	-5.89433	3.76205e-09	6.80968e-08	rfx7b
LL0000013197	845.537	-1.29044	0.218956	-5.89362	3.77834e-09	6.83452e-08	kcnq3
LL0000009164	618.182	0.829838	0.140853	5.89153	3.82647e-09	6.91689e-08	dpm1
LL0000009070	602.795	0.629144	0.106817	5.88993	3.86363e-09	6.97934e-08	dnajc2
LL0000015647	245.778	-0.860775	0.146154	-5.88951	3.87339e-09	6.99226e-08	LOC103909511
LL0000039084	1699.53	1.11875	0.189965	5.88924	3.87978e-09	6.99513e-08	zgc:193505
LL0000031286	1701.84	-0.779215	0.132312	-5.88922	3.88022e-09	6.99513e-08	ttc14
LL0000018921	3547.77	0.548166	0.0930826	5.88903	3.88469e-09	6.99847e-08	mfap2
LL0000009559	538.907	-1.19394	0.202768	-5.88822	3.90378e-09	7.02812e-08	elfn1b
LL0000004748	138.538	-1.62954	0.276759	-5.88794	3.91043e-09	7.03535e-08	cacna1i
LL0000018613	414.156	-0.831745	0.141267	-5.88775	3.91491e-09	7.03867e-08	map4k3a
LL0000005582	128.317	0.927161	0.157491	5.88707	3.9311e-09	7.06302e-08	chek2
LL0000025537	1034.46	-0.822271	0.139682	-5.88675	3.93876e-09	7.07203e-08	si:ch211-210g13.5
LL0000029685	974.299	0.905366	0.15381	5.88627	3.95011e-09	7.08765e-08	supt4h1
LL0000038672	312.988	1.00775	0.171213	5.88595	3.95783e-09	7.09673e-08	zgc:136564
LL0000005361	943.556	0.861009	0.146356	5.88298	4.02948e-09	7.22036e-08	cdk2ap2
LL0000023839	324.873	0.863061	0.146723	5.88227	4.04683e-09	7.24427e-08	rnls
LL0000023406	329.017	0.642832	0.109284	5.88221	4.04825e-09	7.24427e-08	rerglb
LL0000029484	292.353	-1.25217	0.212903	-5.88143	4.06726e-09	7.27342e-08	st8sia3
LL0000020038	7194.94	-0.616003	0.104749	-5.88076	4.08382e-09	7.29815e-08	ncam1a
LL0000030317	1158.4	0.955236	0.162441	5.8805	4.09035e-09	7.30493e-08	timm13
LL0000021665	1215.52	0.602065	0.102407	5.87914	4.12393e-09	7.35998e-08	pgm2
LL0000027551	267.761	1.03251	0.175645	5.8784	4.14255e-09	7.38829e-08	si:dkey-30c15.10
LL0000022350	1512.61	-0.770355	0.131077	-5.8771	4.17508e-09	7.44134e-08	pparab
LL0000025997	550.301	1.05425	0.179417	5.876	4.20301e-09	7.48367e-08	si:ch211-284b7.3
LL0000011977	810.438	0.965251	0.164272	5.87594	4.20443e-09	7.48367e-08	hcls1
LL0000009507	1176.54	0.623997	0.1062	5.87569	4.21088e-09	7.49014e-08	eif3ja
LL0000010868	1742.19	-0.784307	0.133541	-5.87316	4.27555e-09	7.60012e-08	frmpd1
LL0000039743	854.633	0.494584	0.0842184	5.87264	4.28906e-09	7.61907e-08	zw10
LL0000011712	1910.12	-1.17049	0.199356	-5.87138	4.32174e-09	7.67202e-08	gria1a
LL0000029416	3406.02	0.76114	0.129683	5.86922	4.37848e-09	7.76759e-08	ssb
LL0000001235	3520.14	0.555691	0.0947318	5.86594	4.46591e-09	7.91744e-08	arf2b
LL0000019021	514.062	-0.920483	0.156942	-5.86514	4.48765e-09	7.9507e-08	mid1
LL0000038667	69.7096	2.3682	0.403799	5.8648	4.49665e-09	7.96137e-08	zgc:136410
LL0000022154	44.4265	-2.34962	0.400642	-5.86464	4.50108e-09	7.96393e-08	plpp4
LL0000008767	1686.61	0.907074	0.154682	5.86413	4.5149e-09	7.9831e-08	ddt
LL0000009260	127.17	1.15629	0.197206	5.86336	4.53597e-09	8.01474e-08	dtymk
LL0000020721	119.731	1.21274	0.206837	5.86326	4.5388e-09	8.01474e-08	nudt15
LL0000004960	615.705	0.901565	0.153787	5.86242	4.56157e-09	8.04964e-08	cavin4a
LL0000001249	881.037	-1.50215	0.256269	-5.86163	4.58346e-09	8.08292e-08	arfgef3
LL0000001601	7078.94	-1.28688	0.219692	-5.85764	4.69482e-09	8.27385e-08	atp2b3b
LL0000018425	238.93	1.17976	0.201418	5.85728	4.7051e-09	8.28649e-08	lsm1
LL0000009491	1492.07	0.827621	0.141305	5.857	4.71302e-09	8.29498e-08	eif2s1a
LL0000009711	696.616	-0.809267	0.138186	-5.85635	4.73159e-09	8.32218e-08	epha7
LL0000010351	708.91	-1.03108	0.176077	-5.85585	4.74563e-09	8.34139e-08	fibpb
LL0000018437	1405.48	1.17336	0.200385	5.85553	4.75485e-09	8.35208e-08	lsm7
LL0000008460	631.925	0.786019	0.134248	5.85497	4.77088e-09	8.37475e-08	cx30.3
LL0000030502	406.335	-0.837184	0.142993	-5.85471	4.7784e-09	8.38244e-08	TMEM164
LL0000026287	977.839	-0.865002	0.147756	-5.85428	4.79095e-09	8.39894e-08	si:ch73-193i22.1
LL0000024111	1536.41	0.733598	0.125326	5.85351	4.81292e-09	8.43192e-08	rwdd1
LL0000021762	413.281	-1.10249	0.188354	-5.85329	4.81934e-09	8.43764e-08	pidd1
LL0000009161	667.675	0.718429	0.122758	5.85238	4.8459e-09	8.47858e-08	dph5
LL0000001803	135.204	1.02304	0.174862	5.85052	4.90036e-09	8.56826e-08	baxb
LL0000022381	504.497	1.0737	0.183547	5.84971	4.92435e-09	8.60457e-08	ppih
LL0000011063	233.864	-1.2327	0.210781	-5.84824	4.96809e-09	8.67329e-08	gabra4
LL0000038508	302.127	1.08702	0.185875	5.84815	4.97073e-09	8.67329e-08	zgc:110269
LL0000022769	1682.82	0.877766	0.150097	5.84797	4.97595e-09	8.67329e-08	psmd14
LL0000013101	1852.21	-0.944412	0.161497	-5.84786	4.9795e-09	8.67329e-08	kcnab2a
LL0000010656	719.571	-1.29959	0.222234	-5.84784	4.97991e-09	8.67329e-08	FP016056.1
LL0000019773	4277.16	0.551697	0.0943624	5.84657	5.01799e-09	8.73392e-08	mvp
LL0000028577	3043.74	-0.996588	0.170461	-5.84644	5.02191e-09	8.73506e-08	slc24a3
LL0000009147	1665.14	-0.963104	0.164747	-5.84598	5.03607e-09	8.75024e-08	dop1a
LL0000010870	2132.22	-0.839364	0.143581	-5.84592	5.0379e-09	8.75024e-08	frmpd1b
LL0000021553	703.176	-0.777208	0.132951	-5.84583	5.04047e-09	8.75024e-08	pdpk1a
LL0000026726	18.0625	-2.06255	0.352867	-5.84512	5.06194e-09	8.7818e-08	si:dkey-12e7.4
LL0000001707	332.005	-0.889764	0.152237	-5.8446	5.07797e-09	8.80391e-08	azi2
LL0000010439	641.498	-0.990041	0.169445	-5.84286	5.1311e-09	8.89025e-08	fndc5a
LL0000022679	4682.04	-1.13441	0.19417	-5.84235	5.14706e-09	8.91212e-08	prr12b
LL0000003143	593.427	-0.841657	0.144099	-5.84083	5.19401e-09	8.98377e-08	BX571680.1
LL0000024343	641.505	0.65177	0.111589	5.8408	5.19517e-09	8.98377e-08	sdf2l1
LL0000022534	1846.81	0.831858	0.142437	5.84019	5.21407e-09	9.01062e-08	prdx3
LL0000001155	3162.36	-0.785028	0.134455	-5.83862	5.26358e-09	9.09031e-08	apbb2b
LL0000005612	1651.55	0.68616	0.117541	5.83762	5.29508e-09	9.1388e-08	chmp5b
LL0000013095	1094.16	-0.911216	0.156109	-5.83705	5.31336e-09	9.16444e-08	kcna3a
LL0000011066	307.278	-1.11672	0.191351	-5.83596	5.34807e-09	9.21834e-08	gabra6b
LL0000026441	661.552	0.632582	0.108397	5.83577	5.35411e-09	9.2225e-08	si:ch73-308l14.2
LL0000022304	1265.77	1.19347	0.204512	5.83567	5.35738e-09	9.2225e-08	pomp
LL0000029269	1302.21	-0.769077	0.131802	-5.83511	5.37547e-09	9.24767e-08	spg11
LL0000020297	1335.55	0.983783	0.168654	5.83314	5.43937e-09	9.35158e-08	nhp2
LL0000008773	1031.42	0.895477	0.153526	5.83272	5.4532e-09	9.36933e-08	ddx19
LL0000022279	1211.82	0.893332	0.153162	5.83258	5.45766e-09	9.37086e-08	polr2gl
LL0000012165	31109.2	0.58911	0.101005	5.83248	5.4611e-09	9.37086e-08	hmga1a
LL0000022636	4138.89	-0.62383	0.106969	-5.83185	5.48149e-09	9.3998e-08	prodha
LL0000013541	711.998	0.628316	0.107783	5.82948	5.56015e-09	9.5247e-08	larp7
LL0000038511	914.479	0.813312	0.139518	5.82944	5.56145e-09	9.5247e-08	zgc:110333
LL0000022768	2616.93	0.984941	0.168973	5.82897	5.57721e-09	9.54557e-08	psmd13
LL0000027518	354.343	-1.19482	0.204995	-5.82854	5.59145e-09	9.56381e-08	si:dkey-288i20.2
LL0000035593	31.5963	2.33057	0.399889	5.82806	5.60771e-09	9.58549e-08	XLOC_026835
LL0000009939	8031.44	1.03186	0.177076	5.82721	5.63615e-09	9.62794e-08	fabp3
LL0000007413	484.743	0.992676	0.170377	5.82635	5.66528e-09	9.67153e-08	cryl1
LL0000022722	1400.04	1.87825	0.322553	5.82307	5.77751e-09	9.85681e-08	psat1
LL0000009059	667.359	0.673181	0.115614	5.82266	5.79199e-09	9.87521e-08	dnajc10
LL0000010336	196.586	1.19094	0.204577	5.82145	5.83375e-09	9.94008e-08	fhit
LL0000039260	6124.68	0.830825	0.142726	5.82113	5.84517e-09	9.95318e-08	zgc:86896
LL0000026189	118.554	1.95014	0.335027	5.82085	5.85488e-09	9.96025e-08	si:ch73-106l15.4
LL0000033735	34.6692	-2.55935	0.439698	-5.82071	5.85996e-09	9.96025e-08	XLOC_012620
LL0000011036	489.345	0.858042	0.147412	5.82069	5.86051e-09	9.96025e-08	g2e3
LL0000021071	367.595	0.941138	0.161702	5.8202	5.87757e-09	9.9829e-08	orc1
LL0000000120	165.273	0.841989	0.144675	5.81985	5.88992e-09	9.99752e-08	abraxas1
LL0000023695	225.044	-1.69826	0.291937	-5.81721	5.98387e-09	1.01506e-07	rims3
LL0000005455	1135.82	-1.21438	0.208778	-5.81658	6.00648e-09	1.01824e-07	CEP170B (1 of many)
LL0000029709	629.183	0.614919	0.105733	5.81576	6.03598e-09	1.0226e-07	svbp
LL0000013843	501.025	-1.18273	0.203416	-5.81433	6.08774e-09	1.03071e-07	LO018303.1
LL0000018339	1084.69	-0.931542	0.160237	-5.81353	6.11687e-09	1.03499e-07	lrp3
LL0000028877	1016.62	-0.74764	0.128637	-5.81201	6.17274e-09	1.04378e-07	slc8a4b
LL0000014882	42.3309	1.83796	0.316267	5.81142	6.19448e-09	1.04679e-07	LOC101884267
LL0000030515	520.646	-0.974682	0.167724	-5.81123	6.20142e-09	1.0473e-07	tmem175
LL0000032630	222.273	-1.26314	0.217374	-5.8109	6.21366e-09	1.04871e-07	XLOC_003548
LL0000026850	422.727	0.743235	0.127907	5.81076	6.21904e-09	1.04895e-07	si:dkey-16l2.20
LL0000031737	1605.83	-0.815181	0.140294	-5.81051	6.22828e-09	1.04985e-07	usp54a
LL0000008781	3379.4	0.948294	0.163309	5.80674	6.3702e-09	1.07309e-07	ddx39aa
LL0000001350	747.15	0.870322	0.149923	5.80513	6.43158e-09	1.08275e-07	arl14ep
LL0000022104	3942.17	-0.767381	0.132254	-5.80234	6.5395e-09	1.10023e-07	plekha6
LL0000021717	2228.97	-0.621847	0.10718	-5.80189	6.55697e-09	1.10247e-07	phkb
LL0000031557	752.896	1.09009	0.187932	5.80047	6.61277e-09	1.11115e-07	ufc1
LL0000013222	1399.49	-0.954129	0.164543	-5.79866	6.68459e-09	1.12252e-07	kctd3
LL0000011102	134.368	1.1407	0.196784	5.79673	6.76185e-09	1.13478e-07	galk1
LL0000004548	670.687	-0.734963	0.126818	-5.79543	6.81466e-09	1.14292e-07	CABZ01084131.1
LL0000000992	3164.23	-1.45218	0.250603	-5.79473	6.84317e-09	1.14698e-07	ank1b
LL0000028348	92.2961	1.52827	0.26379	5.79352	6.89247e-09	1.15452e-07	si:rp71-36a1.5
LL0000029431	2596.9	1.04055	0.179611	5.79334	6.89986e-09	1.15503e-07	ssr4
LL0000023690	2130.87	-1.07843	0.186197	-5.79191	6.95922e-09	1.16424e-07	rims1a
LL0000023357	1300.6	-1.01813	0.175842	-5.79001	7.03822e-09	1.17672e-07	rcor3
LL0000000896	419.822	0.932412	0.161042	5.78986	7.04471e-09	1.17707e-07	alg6
LL0000027639	35.9836	-1.47929	0.255524	-5.78923	7.07097e-09	1.18072e-07	si:dkey-3p4.1
LL0000030288	2228.42	-0.878089	0.151692	-5.78863	7.09627e-09	1.1842e-07	thrb
LL0000039259	300.949	0.732488	0.126592	5.78623	7.1985e-09	1.20051e-07	zgc:86764
LL0000028283	384.312	0.702741	0.12146	5.78578	7.21752e-09	1.20293e-07	si:dkeyp-82a1.6
LL0000011469	528.467	0.957795	0.165557	5.78527	7.23959e-09	1.20492e-07	gng12a
LL0000038720	415.461	1.0043	0.173598	5.78519	7.24289e-09	1.20492e-07	zgc:153284
LL0000018433	686.719	1.04908	0.181339	5.78519	7.24297e-09	1.20492e-07	lsm3
LL0000011199	110.564	-1.95743	0.338385	-5.78463	7.26725e-09	1.20821e-07	gc2
LL0000000315	694.775	-0.915237	0.158254	-5.78333	7.32376e-09	1.21685e-07	adcy5
LL0000029752	3619.45	-1.46569	0.253454	-5.78289	7.34284e-09	1.21915e-07	syngap1a
LL0000023856	769.576	-1.44217	0.24939	-5.7828	7.34674e-09	1.21915e-07	rom1a
LL0000016355	122.585	1.39161	0.240659	5.78251	7.35953e-09	1.22051e-07	LOC108179634
LL0000034591	10.4715	-4.51444	0.780748	-5.78219	7.37324e-09	1.22166e-07	XLOC_018360
LL0000021623	675.879	-0.652472	0.112843	-5.78214	7.37561e-09	1.22166e-07	pex6
LL0000024552	2194.5	0.615417	0.106461	5.7807	7.43926e-09	1.23144e-07	sf3a3
LL0000031148	176.299	0.891058	0.154152	5.78039	7.45297e-09	1.23295e-07	trmt10a
LL0000004740	617.8	-0.733134	0.126867	-5.77875	7.52595e-09	1.24425e-07	cacna1db
LL0000012529	1203.28	-0.980235	0.169696	-5.77642	7.63074e-09	1.2608e-07	igf1rb
LL0000006934	115.565	-1.68017	0.290878	-5.77621	7.64003e-09	1.26155e-07	CR788316.3
LL0000030545	3244.61	-0.724363	0.125413	-5.7758	7.65888e-09	1.2637e-07	tmem198a
LL0000005956	560.572	1.2348	0.213792	5.77572	7.6625e-09	1.2637e-07	coa3a
LL0000000123	1276.81	-0.708621	0.122699	-5.77527	7.68285e-09	1.26598e-07	abtb1
LL0000018880	685.498	0.703315	0.121782	5.77521	7.68581e-09	1.26598e-07	mesd
LL0000038414	7010.1	-1.16844	0.202429	-5.77209	7.82962e-09	1.28887e-07	zfhx3
LL0000020652	1582.61	0.536657	0.0929782	5.77186	7.84011e-09	1.2898e-07	nsfl1c
LL0000027993	183.147	-1.14631	0.198654	-5.7704	7.90818e-09	1.3002e-07	si:dkey-88e18.8
LL0000012776	496.553	-1.50985	0.261703	-5.76933	7.95879e-09	1.30772e-07	inpp5jb
LL0000022562	429.786	0.91215	0.158108	5.76914	7.96765e-09	1.30837e-07	prim1
LL0000005944	476.169	-0.903114	0.156555	-5.76867	7.9898e-09	1.3112e-07	cntn3b
LL0000004747	164.498	-1.3815	0.239511	-5.76803	8.02049e-09	1.31523e-07	cacna1hb
LL0000000534	2767.59	-1.00271	0.173841	-5.76795	8.0242e-09	1.31523e-07	akap11
LL0000019531	1421.24	0.973842	0.168841	5.76779	8.03165e-09	1.31564e-07	mrpl12
LL0000000899	458.992	-1.53711	0.266624	-5.76509	8.16155e-09	1.3361e-07	alk
LL0000004703	116.854	-1.32876	0.230543	-5.7636	8.23372e-09	1.34709e-07	CABZ01113369.1
LL0000024373	332.799	0.777569	0.134915	5.76339	8.24413e-09	1.34797e-07	sec22ba
LL0000029378	418.184	1.02556	0.177957	5.76297	8.26487e-09	1.35054e-07	srp14
LL0000030057	209.188	-1.01281	0.17576	-5.76249	8.28829e-09	1.35353e-07	tbx5b
LL0000007467	804.678	1.12654	0.195504	5.76221	8.30209e-09	1.35496e-07	cst14a.2
LL0000001399	2690.34	1.00917	0.175172	5.761	8.36172e-09	1.36386e-07	arpc3
LL0000011010	2112.19	0.952341	0.165314	5.76079	8.37188e-09	1.36468e-07	fxyd1
LL0000019023	1560.46	0.797676	0.138476	5.76038	8.39233e-09	1.36718e-07	mid1ip1b
LL0000021352	2407.88	-0.72489	0.125885	-5.75834	8.49466e-09	1.38301e-07	pcbp4
LL0000018549	219.418	0.841916	0.146222	5.75778	8.52251e-09	1.3867e-07	malb
LL0000021092	366.28	-1.32115	0.22951	-5.75643	8.59139e-09	1.39706e-07	osbpl6
LL0000019678	657.559	0.810625	0.140825	5.75626	8.59956e-09	1.39753e-07	mtap
LL0000039323	262.853	-1.34955	0.234453	-5.75616	8.605e-09	1.39757e-07	zmp:0000000619
LL0000001107	1133.98	0.70342	0.122255	5.7537	8.73093e-09	1.41716e-07	anxa3b
LL0000035050	917.234	-1.37672	0.239304	-5.75301	8.76674e-09	1.42173e-07	XLOC_022188
LL0000001552	1595.78	-0.564851	0.0981844	-5.75295	8.76973e-09	1.42173e-07	atg9b
LL0000022132	681.232	0.759397	0.132005	5.75279	8.77846e-09	1.42221e-07	plgrkt
LL0000012618	1763.6	-0.768344	0.133562	-5.75269	8.78333e-09	1.42221e-07	igsf3
LL0000022330	2613.28	-0.608248	0.105774	-5.75048	8.89926e-09	1.44011e-07	pou2f1b
LL0000029258	991.925	1.08545	0.188762	5.75036	8.90529e-09	1.44021e-07	spcs3
LL0000007735	625.618	1.34838	0.234577	5.74814	9.02298e-09	1.45836e-07	cthrc1b
LL0000018219	1043.95	-1.17971	0.205274	-5.74698	9.0852e-09	1.46753e-07	LOC795227
LL0000013418	340.968	-1.15117	0.200323	-5.74657	9.10696e-09	1.47016e-07	klhl5
LL0000012729	592.593	1.09063	0.189888	5.74355	9.27146e-09	1.49581e-07	impa1
LL0000012919	205.363	-1.00264	0.174624	-5.74169	9.37383e-09	1.51141e-07	itga11b
LL0000007437	62.069	-1.6061	0.279776	-5.74066	9.4306e-09	1.51965e-07	csmd1a
LL0000023201	1649.97	-0.476884	0.0830832	-5.73983	9.4769e-09	1.52619e-07	rarab
LL0000005533	9401.24	1.01188	0.176306	5.73936	9.50342e-09	1.52953e-07	cfl1l
LL0000007282	1715.14	-0.860369	0.149913	-5.73911	9.51773e-09	1.53092e-07	creb1b
LL0000012764	569.407	-0.856063	0.149203	-5.73756	9.60476e-09	1.54399e-07	ino80da
LL0000009176	777.466	0.950229	0.165692	5.73493	9.75528e-09	1.56724e-07	dpy30
LL0000012768	1546.76	-0.853742	0.148873	-5.73469	9.7692e-09	1.56853e-07	inpp4ab
LL0000024356	470.74	-1.13098	0.197249	-5.73374	9.82383e-09	1.57636e-07	SDK2 (1 of many)
LL0000029079	1352.8	1.10737	0.193143	5.73345	9.84077e-09	1.57813e-07	snrpd2
LL0000002167	225.798	-0.978068	0.170593	-5.73334	9.84713e-09	1.5782e-07	BX004991.1
LL0000001242	687.359	0.781587	0.136331	5.73302	9.86565e-09	1.58022e-07	arf6a
LL0000029941	1696.52	0.576214	0.100529	5.73181	9.9362e-09	1.59057e-07	taldo1
LL0000039309	1410.09	0.815867	0.142374	5.73044	1.00172e-08	1.60257e-07	zmat2
LL0000029788	4779.72	-1.01936	0.177892	-5.7302	1.0031e-08	1.60382e-07	syt2a
LL0000012693	4502.53	0.771942	0.134721	5.72994	1.00466e-08	1.60535e-07	ilf2
LL0000012156	1659.25	0.680593	0.118802	5.72878	1.01155e-08	1.6154e-07	hm13
LL0000022366	1734.82	-1.15941	0.202407	-5.7281	1.0156e-08	1.6209e-07	ppfia4
LL0000013517	3248.95	-0.446373	0.0779286	-5.72798	1.01634e-08	1.6211e-07	lamp1a
LL0000031883	1154.05	0.724111	0.126423	5.7277	1.018e-08	1.62279e-07	vps26b
LL0000019689	237.733	-1.07201	0.187201	-5.7265	1.02524e-08	1.63336e-07	mtf1
LL0000001303	3599.84	-0.898472	0.156908	-5.72611	1.0276e-08	1.63498e-07	arhgef11
LL0000027054	127.131	0.958269	0.167355	5.72597	1.02846e-08	1.63498e-07	si:dkey-202e22.2
LL0000005488	1511.72	-0.844956	0.147568	-5.72587	1.02904e-08	1.63498e-07	cers4b
LL0000027256	116.266	-0.992397	0.173321	-5.72579	1.02954e-08	1.63498e-07	si:dkey-238d18.4
LL0000031281	1202.16	-1.10025	0.192158	-5.72577	1.02965e-08	1.63498e-07	ttbk2a
LL0000018434	1289.06	0.788457	0.137704	5.72572	1.02993e-08	1.63498e-07	lsm4
LL0000032038	468.478	0.637972	0.111434	5.72512	1.03361e-08	1.63984e-07	wdr74
LL0000012146	1040.14	-0.979677	0.171129	-5.72477	1.03571e-08	1.6422e-07	hivep3b
LL0000013870	139.192	-0.957204	0.167214	-5.72441	1.03791e-08	1.64471e-07	LO018564.1
LL0000013818	1834.02	-0.898577	0.15699	-5.72379	1.04176e-08	1.64984e-07	LO018148.1
LL0000022909	1457.99	-1.32178	0.230987	-5.72232	1.0508e-08	1.66317e-07	ptprnb
LL0000020173	806.204	1.24904	0.218285	5.72205	1.05245e-08	1.66479e-07	nedd8
LL0000001729	111.413	1.40161	0.244967	5.72162	1.05511e-08	1.66801e-07	b3gnt3.1
LL0000025284	404.575	-1.29133	0.2257	-5.72143	1.05632e-08	1.66875e-07	si:ch211-168d1.3
LL0000022627	299.316	-1.10228	0.192661	-5.72135	1.05682e-08	1.66875e-07	PRMT8
LL0000030815	946.243	1.23256	0.215461	5.72058	1.0616e-08	1.6753e-07	tomm6
LL0000019445	2071.01	-0.743593	0.129994	-5.7202	1.06401e-08	1.67811e-07	mogat2
LL0000006848	211.283	0.82476	0.144205	5.71936	1.06928e-08	1.68542e-07	CR759885.1
LL0000023988	16751	1.16922	0.204475	5.71818	1.07671e-08	1.69614e-07	rps29
LL0000027818	148.228	0.8557	0.149668	5.71733	1.08209e-08	1.70293e-07	si:dkey-66i24.7
LL0000001736	467.456	0.758549	0.132677	5.71728	1.08246e-08	1.70293e-07	b3gnt7l
LL0000022356	837.908	0.825213	0.144339	5.7172	1.08294e-08	1.70293e-07	ppat
LL0000032990	161.077	-0.94912	0.166025	-5.71672	1.086e-08	1.70675e-07	XLOC_006820
LL0000024823	3688.4	1.03125	0.180425	5.71564	1.0929e-08	1.71649e-07	si:ch1073-325m22.2
LL0000019590	858.667	0.85283	0.149212	5.71555	1.09349e-08	1.71649e-07	mrps25
LL0000023917	10686.8	1.2248	0.214322	5.71475	1.09863e-08	1.72356e-07	rpl29
LL0000019550	564.226	0.9292	0.162619	5.71397	1.10372e-08	1.73052e-07	mrpl33
LL0000024080	238.325	1.14405	0.200259	5.71285	1.11099e-08	1.7409e-07	rtn2b
LL0000013187	3182.22	-0.844072	0.147761	-5.71241	1.11389e-08	1.74357e-07	kcnma1a
LL0000018718	1023.6	-0.753419	0.131892	-5.71239	1.114e-08	1.74357e-07	mbd1a
LL0000020445	2090.3	0.62839	0.110041	5.71051	1.12641e-08	1.76188e-07	noc2l
LL0000021729	125.608	-1.49534	0.261866	-5.71035	1.12745e-08	1.76188e-07	phlpp2
LL0000009284	686.175	-1.14459	0.200443	-5.71031	1.12768e-08	1.76188e-07	dusp26
LL0000031815	203.253	-1.01464	0.177691	-5.71011	1.12903e-08	1.76296e-07	vax2
LL0000033667	118.953	-1.66023	0.290791	-5.70935	1.13408e-08	1.76982e-07	XLOC_011956
LL0000009622	1008.03	-0.857151	0.150135	-5.70922	1.13498e-08	1.77019e-07	EML5
LL0000038401	2252.83	-0.839439	0.147057	-5.70827	1.14132e-08	1.77824e-07	zeb1a
LL0000028578	763.699	-0.959672	0.16812	-5.70824	1.14148e-08	1.77824e-07	slc24a4a
LL0000005309	376.576	0.853025	0.149471	5.70698	1.15e-08	1.79048e-07	cdca8
LL0000001768	1797.38	-0.770084	0.134954	-5.70627	1.15476e-08	1.79683e-07	bach2b
LL0000022751	2328.49	0.88875	0.155766	5.70567	1.15887e-08	1.80219e-07	psmb6
LL0000023759	1219.22	-0.66801	0.117088	-5.70519	1.16216e-08	1.80625e-07	rnf11b
LL0000034115	1139.68	-0.997802	0.174902	-5.70491	1.16404e-08	1.80811e-07	XLOC_015238
LL0000004654	383.95	-1.52181	0.266797	-5.70401	1.1702e-08	1.81664e-07	CABZ01096573.1
LL0000024203	3045.82	0.545223	0.0956283	5.70148	1.18772e-08	1.84258e-07	sar1b
LL0000030639	1016.95	-0.880095	0.154365	-5.7014	1.1883e-08	1.84258e-07	tmem63bb
LL0000013309	1829.13	-1.01216	0.177552	-5.70064	1.1936e-08	1.84973e-07	kif26ba
LL0000013267	25442.5	0.69009	0.121075	5.69968	1.20032e-08	1.85908e-07	khdrbs1a
LL0000024032	2562.09	0.882225	0.154822	5.69833	1.20987e-08	1.87277e-07	rrm1
LL0000004523	153.73	-1.64101	0.287992	-5.69812	1.21138e-08	1.87402e-07	CABZ01081294.1
LL0000013429	4601.43	-0.967212	0.169746	-5.698	1.21222e-08	1.87423e-07	kmt2e
LL0000000701	221.647	-1.27327	0.223495	-5.69706	1.21894e-08	1.88354e-07	AL929217.1
LL0000030746	2928.92	-0.70188	0.12322	-5.69615	1.2254e-08	1.89242e-07	tnikb
LL0000029362	2820.38	-0.766654	0.134631	-5.6945	1.23737e-08	1.90908e-07	srebf1
LL0000011059	2687.71	-0.964992	0.169462	-5.69446	1.23761e-08	1.90908e-07	gabra1
LL0000026174	1310.5	0.753587	0.132365	5.69324	1.2465e-08	1.92168e-07	si:ch211-98n17.5
LL0000018607	3755.35	-0.744685	0.130814	-5.69272	1.25034e-08	1.9265e-07	map3k5
LL0000021454	4661.55	-1.05501	0.185354	-5.69188	1.25646e-08	1.93481e-07	pcsk1
LL0000022376	2320.31	0.741983	0.130368	5.69144	1.25973e-08	1.93873e-07	ppid
LL0000031140	107.123	1.21586	0.213645	5.69104	1.26268e-08	1.94215e-07	trip13
LL0000038518	234.181	0.951467	0.167191	5.6909	1.26375e-08	1.94267e-07	zgc:110540
LL0000010000	462.808	-0.868135	0.152559	-5.6905	1.26664e-08	1.946e-07	fam160a1b
LL0000027564	434.873	-1.033	0.181537	-5.69028	1.26835e-08	1.94749e-07	si:dkey-30k22.7
LL0000005561	1260.95	0.912315	0.16035	5.68951	1.27402e-08	1.95509e-07	chchd2
LL0000029669	19.7751	-3.17903	0.558907	-5.68795	1.28572e-08	1.97191e-07	sult3st4
LL0000004836	3146.9	-0.942773	0.165771	-5.68719	1.2915e-08	1.97964e-07	camk1gb
LL0000024342	443.213	0.948497	0.166808	5.68616	1.29929e-08	1.99043e-07	sdf2
LL0000020771	1207.73	0.719596	0.126559	5.68586	1.30158e-08	1.9928e-07	nusap1
LL0000005952	1617.08	-1.29003	0.226897	-5.68553	1.3041e-08	1.99551e-07	cntnap5b
LL0000005381	597.817	0.619512	0.108973	5.68499	1.30818e-08	2.00061e-07	cdkn1ca
LL0000001057	1460.82	-0.651252	0.114601	-5.6828	1.3251e-08	2.02533e-07	ankrd6b
LL0000010065	1294.2	-1.09209	0.192247	-5.68067	1.34169e-08	2.04951e-07	fam217b
LL0000023085	1413.16	0.881355	0.155164	5.68015	1.34578e-08	2.05458e-07	rab5if
LL0000018977	1760.11	0.939497	0.165407	5.6799	1.34776e-08	2.05643e-07	mgst3a
LL0000020536	1301.66	0.917546	0.161568	5.67902	1.35468e-08	2.06581e-07	npm3
LL0000009381	217.34	-1.14768	0.202172	-5.67675	1.3728e-08	2.09225e-07	edil3b
LL0000021627	1484.28	0.889274	0.156685	5.67556	1.38234e-08	2.10558e-07	pfdn2
LL0000020559	269.25	-1.16886	0.206008	-5.67385	1.39625e-08	2.12556e-07	npy2rl
LL0000019682	435.62	-1.33666	0.235615	-5.67309	1.40246e-08	2.1338e-07	mtcl1
LL0000022354	980.754	-1.1093	0.195573	-5.67205	1.41098e-08	2.14554e-07	ppargc1a
LL0000024476	2576.08	0.460631	0.0812156	5.67171	1.41379e-08	2.14859e-07	sept7a
LL0000020756	374.209	0.948202	0.167228	5.67013	1.42693e-08	2.16732e-07	nup37
LL0000001043	1097.37	-0.82294	0.145155	-5.66937	1.4332e-08	2.17562e-07	ankrd44
LL0000024355	713.487	-0.959632	0.169287	-5.66865	1.43926e-08	2.18299e-07	sdk1b
LL0000011944	180.846	0.988948	0.174461	5.6686	1.43969e-08	2.18299e-07	haus7
LL0000019842	8848.18	0.87739	0.154788	5.66832	1.44204e-08	2.18531e-07	myl12.1
LL0000022701	778.398	0.593183	0.104672	5.66708	1.45253e-08	2.19966e-07	prrx1b
LL0000013072	190.793	0.838715	0.148	5.667	1.45316e-08	2.19966e-07	katna1
LL0000021360	976.452	-1.23114	0.217264	-5.66659	1.45668e-08	2.20374e-07	pcdh15b
LL0000021621	455.599	-0.729218	0.128692	-5.66637	1.45851e-08	2.20527e-07	pex5la
LL0000013357	1601.35	-0.642745	0.113468	-5.66454	1.47419e-08	2.2277e-07	klf12b
LL0000028708	257.476	0.817802	0.14438	5.66424	1.47674e-08	2.2303e-07	slc35d1a
LL0000030011	1641.37	-0.74075	0.130781	-5.66404	1.4785e-08	2.2317e-07	tbc1d30
LL0000039745	83.5215	1.37201	0.242244	5.66377	1.4808e-08	2.23391e-07	zwilch
LL0000001953	398.542	0.654915	0.115635	5.66363	1.48207e-08	2.23432e-07	bmp7b
LL0000031692	681.242	-1.67047	0.294951	-5.66355	1.48274e-08	2.23432e-07	ush2a
LL0000013488	3564.69	-1.05472	0.18624	-5.66325	1.48536e-08	2.237e-07	l1cama
LL0000003559	11.7628	-2.61386	0.461571	-5.66295	1.48795e-08	2.23912e-07	BX901878.2
LL0000023913	38944.8	1.00188	0.17692	5.66289	1.48844e-08	2.23912e-07	rpl26
LL0000028057	144.531	1.13085	0.199748	5.66138	1.50161e-08	2.25766e-07	si:dkey-98f17.3
LL0000012625	667.52	-1.46871	0.259474	-5.66034	1.5107e-08	2.27004e-07	igsf9bb
LL0000006723	545.025	-0.971044	0.171561	-5.66006	1.51321e-08	2.27254e-07	CR556696.1
LL0000004988	81.079	2.79595	0.49407	5.65902	1.52242e-08	2.28508e-07	cbln9
LL0000039316	2986.36	-0.975006	0.172309	-5.65846	1.52737e-08	2.29123e-07	zmiz2
LL0000021107	531.694	1.24807	0.220686	5.6554	1.55487e-08	2.33117e-07	ost4
LL0000001606	2484.55	1.14648	0.202728	5.65528	1.55594e-08	2.33147e-07	atp5f1e
LL0000024952	125.079	-2.44844	0.433011	-5.65444	1.56354e-08	2.34154e-07	si:ch211-114l13.1
LL0000005757	1283.15	0.758337	0.134132	5.65366	1.57064e-08	2.34828e-07	cldn11a
LL0000029399	5156.96	0.347918	0.0615385	5.65366	1.57065e-08	2.34828e-07	srsf1a
LL0000030758	2022.05	0.776322	0.137313	5.65366	1.57068e-08	2.34828e-07	tnnc1b
LL0000022084	2076.83	-0.680314	0.120337	-5.65343	1.57276e-08	2.35008e-07	plch2a
LL0000008888	143.301	0.863452	0.152752	5.65263	1.58007e-08	2.35968e-07	dhrs13b
LL0000022417	1774.66	-0.704277	0.124623	-5.65124	1.59291e-08	2.37752e-07	ppp1r13ba
LL0000018557	1665.59	-0.800701	0.141701	-5.65062	1.59867e-08	2.38479e-07	maml3
LL0000031237	287.296	0.867694	0.153568	5.65024	1.60225e-08	2.38857e-07	tspan12
LL0000005897	4026.85	0.83465	0.147723	5.6501	1.60351e-08	2.38857e-07	cnmd
LL0000038355	567.054	0.715046	0.126555	5.65006	1.60388e-08	2.38857e-07	zc3hc1
LL0000012717	204.124	0.825741	0.146156	5.6497	1.60724e-08	2.39223e-07	im:7151449
LL0000029951	3312.73	-0.758532	0.134273	-5.64919	1.61205e-08	2.39806e-07	taok1b
LL0000008650	1821.85	-1.02099	0.180743	-5.64883	1.61545e-08	2.40178e-07	dab1a
LL0000011744	1070.73	-1.03605	0.18343	-5.64819	1.62144e-08	2.40935e-07	grinaa
LL0000028943	2377.22	-0.867663	0.153635	-5.64757	1.62727e-08	2.41667e-07	smarca2
LL0000031316	908.222	-1.0013	0.177324	-5.64675	1.63506e-08	2.42689e-07	ttc9b
LL0000009994	1714.33	-0.727906	0.128925	-5.64598	1.64243e-08	2.43647e-07	fam149b1
LL0000022385	826.009	0.730464	0.129395	5.64522	1.64974e-08	2.44596e-07	ppil4
LL0000011830	364.827	0.7546	0.133702	5.64389	1.66247e-08	2.46347e-07	gtf2a2
LL0000000092	565.22	0.590035	0.104547	5.64371	1.66421e-08	2.46467e-07	abhd18
LL0000022653	6018.27	-0.808402	0.14325	-5.64329	1.66827e-08	2.46932e-07	proza
LL0000019449	223.243	0.695147	0.12322	5.64149	1.68582e-08	2.49392e-07	mon1a
LL0000019586	307.547	1.16854	0.207138	5.64134	1.68735e-08	2.49479e-07	mrps21
LL0000026050	833.581	-0.510097	0.090429	-5.64085	1.69213e-08	2.50048e-07	si:ch211-42i9.8
LL0000020045	1266	0.738829	0.130987	5.64048	1.69578e-08	2.50449e-07	ncapg
LL0000006120	3305.63	1.22213	0.216703	5.63966	1.70387e-08	2.51504e-07	cox7c
LL0000000066	1787.66	1.25922	0.223326	5.6385	1.71537e-08	2.53063e-07	abcf2a
LL0000029993	317.521	-0.77312	0.137131	-5.63784	1.72195e-08	2.53893e-07	tbc1d10ab
LL0000032043	1512.93	0.782136	0.138745	5.63721	1.72824e-08	2.5468e-07	wdr82
LL0000001480	234.495	-1.03001	0.182761	-5.63583	1.74219e-08	2.56593e-07	asic1c
LL0000020074	3159.54	-0.840504	0.149143	-5.63555	1.74498e-08	2.56862e-07	ncoa6
LL0000039718	28.9755	2.99923	0.532348	5.63396	1.76122e-08	2.59111e-07	zp2l2
LL0000023009	975.637	-0.812205	0.144177	-5.63337	1.7672e-08	2.59847e-07	r3hdm2
LL0000000248	1505.6	-0.614855	0.109147	-5.63327	1.76824e-08	2.59857e-07	acvr2bb
LL0000031274	658.939	0.671108	0.119145	5.63272	1.7739e-08	2.60547e-07	TST
LL0000031543	880.108	0.927009	0.164588	5.6323	1.77822e-08	2.61037e-07	uchl3
LL0000028265	2403.66	-1.19106	0.21148	-5.63199	1.7814e-08	2.6136e-07	si:dkeyp-77h1.4
LL0000001354	666.447	0.69248	0.122964	5.63158	1.78563e-08	2.61837e-07	arl2
LL0000012228	594.133	1.00916	0.17927	5.62926	1.80986e-08	2.65184e-07	hoga1
LL0000023148	2354.09	-1.26982	0.225579	-5.62916	1.81092e-08	2.65184e-07	rai1
LL0000018168	201.279	-1.50485	0.267334	-5.62911	1.81144e-08	2.65184e-07	LOC568754
LL0000004188	72.9251	-1.5745	0.279764	-5.62795	1.82367e-08	2.66829e-07	CABZ01053748.1
LL0000001408	956.532	0.631689	0.112247	5.62768	1.82651e-08	2.67099e-07	arpp19b
LL0000029702	825.303	0.631711	0.112259	5.62726	1.83098e-08	2.67606e-07	suz12a
LL0000032761	21.073	2.96051	0.526136	5.62689	1.83485e-08	2.68024e-07	XLOC_004682
LL0000020513	56.6229	3.28984	0.584879	5.62482	1.85699e-08	2.71111e-07	NPC2 (1 of many)
LL0000001148	1321.3	-0.86091	0.153077	-5.62403	1.86554e-08	2.7221e-07	apba1a
LL0000020017	2150.97	-0.647567	0.115178	-5.62234	1.88387e-08	2.74734e-07	nbr1a
LL0000011765	943.049	-1.22089	0.217189	-5.6213	1.89527e-08	2.76247e-07	grm5a
LL0000024638	1229.08	0.52991	0.0943394	5.61706	1.9423e-08	2.82947e-07	sh3gl1b
LL0000031251	512.393	0.900604	0.160367	5.61588	1.95562e-08	2.84732e-07	tspan35
LL0000030357	727.797	-0.508503	0.0905512	-5.61564	1.95831e-08	2.84848e-07	tle2c
LL0000004717	328.974	1.07837	0.19203	5.61562	1.95855e-08	2.84848e-07	CABZ01115113.1
LL0000040245	1143.98	-0.853824	0.15205	-5.61542	1.96087e-08	2.8503e-07	slc4a5b
LL0000033531	524.983	-1.22087	0.21742	-5.61527	1.96252e-08	2.85116e-07	XLOC_011085
LL0000005895	1644.06	-1.34832	0.240127	-5.61503	1.96523e-08	2.85354e-07	cnksr2b
LL0000013295	9884.31	-1.12809	0.200913	-5.61482	1.96769e-08	2.85556e-07	kif1b
LL0000004379	152.633	-1.30881	0.233167	-5.61318	1.98643e-08	2.88119e-07	CABZ01071972.1
LL0000001762	805.242	0.882526	0.157239	5.61266	1.99239e-08	2.88826e-07	babam2
LL0000001837	4042.06	-0.631002	0.11243	-5.61238	1.99557e-08	2.89131e-07	bcl11aa
LL0000023290	4069.76	-0.811561	0.144616	-5.61183	2.00201e-08	2.89906e-07	rbm33a
LL0000024861	1665.52	0.693038	0.123499	5.6117	2.0035e-08	2.89965e-07	si:ch1073-459j12.1
LL0000039225	2422.55	0.651264	0.116061	5.61137	2.00726e-08	2.90352e-07	zgc:77086
LL0000000085	595.635	0.846823	0.150931	5.61068	2.01537e-08	2.91367e-07	abhd14b
LL0000027652	3925.89	-1.04166	0.18568	-5.60996	2.02371e-08	2.92415e-07	si:dkey-40m6.8
LL0000009252	2674.28	-1.08211	0.192919	-5.60917	2.03305e-08	2.93605e-07	dtnbb
LL0000018954	3139.71	-0.836465	0.149148	-5.60829	2.04331e-08	2.94907e-07	mgaa
LL0000013438	157.814	1.07861	0.192327	5.60821	2.04427e-08	2.94907e-07	knstrn
LL0000031914	409.282	0.713082	0.127173	5.60716	2.05673e-08	2.96545e-07	vsig10
LL0000021302	1016.07	-0.855583	0.15262	-5.60597	2.0709e-08	2.98426e-07	parp8
LL0000005317	253.045	-0.930753	0.166055	-5.6051	2.0814e-08	2.99529e-07	cdh12a
LL0000024090	939.687	0.877373	0.156533	5.60505	2.08189e-08	2.99529e-07	rtraf
LL0000001671	3179.61	-0.772481	0.137819	-5.60505	2.08192e-08	2.99529e-07	atrnl1b
LL0000013572	448.369	0.762076	0.135968	5.6048	2.08495e-08	2.99805e-07	ldah
LL0000000271	4481.3	-0.793106	0.141517	-5.6043	2.091e-08	3.00512e-07	adam22
LL0000028242	3302.98	-0.84066	0.150027	-5.60337	2.10221e-08	3.01962e-07	si:dkeyp-72g9.4
LL0000005903	653.422	-1.06791	0.190589	-5.60318	2.10459e-08	3.0214e-07	CNNM1
LL0000023890	588.54	-0.846272	0.151084	-5.60134	2.12701e-08	3.05195e-07	rpgrip1l
LL0000007313	537.363	-0.992332	0.17718	-5.6007	2.13484e-08	3.06154e-07	crhr1
LL0000028691	428.396	0.667049	0.119107	5.60041	2.13844e-08	3.06506e-07	slc33a1
LL0000036739	36.6585	-2.67326	0.477396	-5.59965	2.1478e-08	3.07682e-07	XLOC_035174
LL0000020093	311.913	0.879054	0.157003	5.59896	2.15642e-08	3.08586e-07	ndnl2
LL0000019622	111.826	1.89236	0.337985	5.59896	2.15642e-08	3.08586e-07	ms4a17a.5
LL0000031345	1796.45	-1.11213	0.198646	-5.59857	2.16132e-08	3.09122e-07	tub
LL0000032031	628.777	0.733614	0.131055	5.59777	2.17128e-08	3.10381e-07	wdr61
LL0000009493	6104.04	0.816675	0.145906	5.59727	2.17748e-08	3.111e-07	eif2s2
LL0000022143	935.147	0.585781	0.104676	5.59613	2.19192e-08	3.12996e-07	plod1a
LL0000012543	771.32	0.651812	0.116478	5.59599	2.19365e-08	3.13019e-07	igfbp3
LL0000008741	621.259	0.587622	0.105009	5.59593	2.19442e-08	3.13019e-07	dcun1d1
LL0000018554	228.01	1.01759	0.181849	5.59583	2.19574e-08	3.1304e-07	mamdc2a
LL0000005862	362.502	0.854446	0.152708	5.59529	2.20255e-08	3.13843e-07	cmss1
LL0000020790	118.403	1.08569	0.194051	5.59487	2.20793e-08	3.14442e-07	oacyl
LL0000001764	562.519	0.643378	0.115022	5.59351	2.22525e-08	3.1674e-07	bace2
LL0000005715	1269.33	-1.35503	0.242359	-5.591	2.25761e-08	3.21091e-07	citb
LL0000010160	855.692	-1.13519	0.20304	-5.59096	2.25822e-08	3.21091e-07	faxca
LL0000004825	4052.72	0.693663	0.12409	5.59001	2.27061e-08	3.2268e-07	calr
LL0000017166	237.704	-1.38396	0.24759	-5.58971	2.27453e-08	3.23066e-07	LOC110438077
LL0000038276	7644.25	0.938424	0.167905	5.58901	2.28364e-08	3.24187e-07	ywhabb
LL0000024457	10.8174	-3.46768	0.620527	-5.58829	2.29316e-08	3.25366e-07	senp6b
LL0000007107	1578.16	-1.33626	0.239147	-5.58762	2.30197e-08	3.26386e-07	CR854980.1
LL0000024223	768.437	-0.982957	0.17592	-5.58754	2.30315e-08	3.26386e-07	satb1b
LL0000027944	434.478	-1.40409	0.251292	-5.58747	2.30402e-08	3.26386e-07	si:dkey-81e3.2
LL0000021252	239.198	1.02423	0.183338	5.58657	2.31601e-08	3.27911e-07	panx3
LL0000026749	332.117	0.961182	0.172073	5.5859	2.32499e-08	3.29008e-07	si:dkey-147f3.8
LL0000005373	589.646	0.628312	0.112492	5.58541	2.33144e-08	3.29746e-07	cdk8
LL0000030663	267.228	0.76747	0.13742	5.58486	2.33891e-08	3.30628e-07	tmem97
LL0000024553	17766.3	-0.513383	0.0919314	-5.58442	2.34482e-08	3.31289e-07	sf3b1
LL0000031995	592.524	1.02417	0.183417	5.58385	2.3525e-08	3.32197e-07	wdr18
LL0000030306	1291.76	-0.790263	0.14157	-5.58214	2.37571e-08	3.35285e-07	tiam2a
LL0000004347	750.709	0.731062	0.130966	5.58206	2.37688e-08	3.35285e-07	CABZ01068367.1
LL0000005160	975.097	0.668192	0.119712	5.58166	2.38231e-08	3.35874e-07	ccna2
LL0000026527	50.1069	-1.22102	0.218795	-5.58066	2.39613e-08	3.37645e-07	si:ch73-379j16.2
LL0000025195	389.806	-1.39084	0.249247	-5.58019	2.40259e-08	3.38376e-07	si:ch211-156l18.8
LL0000012841	2353.8	-1.07366	0.192419	-5.57982	2.40762e-08	3.38907e-07	iqsec2b
LL0000039632	2323.4	-0.72026	0.1291	-5.57908	2.41797e-08	3.40183e-07	znf609a
LL0000012727	308.076	0.786527	0.14098	5.57898	2.41933e-08	3.40196e-07	imp3
LL0000015801	27.5176	2.6176	0.469267	5.57806	2.43212e-08	3.41815e-07	LOC103910196
LL0000022277	1104.36	0.964455	0.172958	5.57622	2.458e-08	3.4527e-07	polr2eb
LL0000000863	1899.75	0.731594	0.131221	5.57527	2.4715e-08	3.46984e-07	aldh1a2
LL0000005654	112.439	-1.06259	0.190597	-5.57508	2.4742e-08	3.47181e-07	chrnb2l
LL0000029430	2283.54	1.10225	0.197723	5.57471	2.47946e-08	3.47737e-07	ssr3
LL0000010014	4179.64	-0.806113	0.144614	-5.57425	2.48604e-08	3.48476e-07	fam168a
LL0000031355	12207.9	0.540096	0.0968954	5.57401	2.48938e-08	3.48761e-07	tuba8l4
LL0000012437	600.791	0.615841	0.110524	5.57203	2.51785e-08	3.52565e-07	hyal2b
LL0000002045	575.389	-0.806636	0.144793	-5.57095	2.53351e-08	3.54512e-07	btbd11b
LL0000029705	15174.3	-1.12938	0.202729	-5.57089	2.53441e-08	3.54512e-07	sv2a
LL0000009233	3050.84	-1.05687	0.18972	-5.57068	2.53752e-08	3.54761e-07	dscama
LL0000013047	965.458	-1.06515	0.191246	-5.56955	2.55395e-08	3.56872e-07	jund
LL0000035420	125.398	1.7869	0.320929	5.56791	2.5781e-08	3.60058e-07	XLOC_025425
LL0000029245	438.838	-0.676882	0.121587	-5.56707	2.59062e-08	3.61459e-07	spata22
LL0000030774	483.767	0.685331	0.123105	5.56705	2.59084e-08	3.61459e-07	tnnt1
LL0000029968	845.986	-0.832583	0.149562	-5.5668	2.59467e-08	3.61804e-07	tarsl2
LL0000030403	2641.11	0.442017	0.0794068	5.56649	2.59925e-08	3.62254e-07	tm9sf4
LL0000029383	479.898	0.942114	0.169277	5.56552	2.61374e-08	3.64028e-07	srp9
LL0000018485	459.609	1.22334	0.219809	5.56545	2.6147e-08	3.64028e-07	lyrm7
LL0000008690	4238.39	-0.627978	0.112845	-5.56495	2.62228e-08	3.64893e-07	dbn1
LL0000000439	965.161	-0.865464	0.155575	-5.56301	2.65155e-08	3.68773e-07	aff2
LL0000000114	1508.64	-0.646969	0.116301	-5.56288	2.65361e-08	3.68868e-07	ablim3
LL0000013165	751.302	-1.0878	0.195569	-5.5622	2.66401e-08	3.70075e-07	kcnj9
LL0000028960	2727.03	-1.17248	0.210797	-5.56213	2.66506e-08	3.70075e-07	smc1a
LL0000018389	1432.13	-1.14203	0.205365	-5.561	2.68228e-08	3.72272e-07	lrrc7
LL0000019040	325.07	-1.1981	0.215455	-5.56078	2.68567e-08	3.72549e-07	MINAR1
LL0000005532	17607.8	0.837434	0.150606	5.56042	2.69119e-08	3.73122e-07	cfl1
LL0000000031	669.455	-1.12216	0.201829	-5.55995	2.69848e-08	3.73938e-07	abca4a
LL0000001104	7318.65	0.891315	0.160334	5.55911	2.71148e-08	3.75545e-07	anxa2a
LL0000021490	181.712	-1.06224	0.191097	-5.55861	2.7193e-08	3.76433e-07	pde11a
LL0000021496	1751.33	-0.970229	0.174557	-5.55824	2.72501e-08	3.76865e-07	pde4a
LL0000008943	1236.86	-1.19458	0.214922	-5.55823	2.72524e-08	3.76865e-07	dip2bb
LL0000021415	2605.03	-0.967042	0.173998	-5.55778	2.73227e-08	3.77641e-07	pcdh7a
LL0000001234	8789.06	0.545103	0.0980818	5.55764	2.73445e-08	3.77747e-07	arf2a
LL0000001474	198.779	1.08004	0.19434	5.55749	2.7368e-08	3.77876e-07	asf1ba
LL0000001201	18123.9	-0.647669	0.11656	-5.55654	2.75182e-08	3.79754e-07	appa
LL0000023227	621.927	-0.753512	0.13562	-5.55604	2.75961e-08	3.80631e-07	rasgrp3
LL0000002422	637.771	1.19148	0.21445	5.55595	2.76103e-08	3.80631e-07	BX248331.2
LL0000030646	201.907	1.00154	0.180269	5.55582	2.7631e-08	3.80721e-07	tmem70
LL0000023193	1810.01	-0.861252	0.155022	-5.55566	2.7656e-08	3.80868e-07	rapgef5a
LL0000028456	1624.09	-0.757535	0.136376	-5.55476	2.77991e-08	3.82643e-07	skila
LL0000038810	514.782	-1.00646	0.181201	-5.55436	2.78635e-08	3.83332e-07	zgc:158659
LL0000020231	3108.37	-1.10407	0.198782	-5.55418	2.78914e-08	3.83517e-07	nexmifa
LL0000024443	537.332	-0.830181	0.149526	-5.55208	2.82293e-08	3.87928e-07	sema5ba
LL0000001519	920.344	-1.10007	0.19814	-5.552	2.82412e-08	3.87928e-07	atcayb
LL0000023912	39339.2	1.04703	0.188611	5.55126	2.83623e-08	3.89391e-07	rpl24
LL0000018793	993.486	0.879997	0.158575	5.54942	2.86623e-08	3.93308e-07	mcts1
LL0000011834	1375.86	0.657524	0.118509	5.54831	2.8845e-08	3.95611e-07	gtf2f1
LL0000013685	274.363	0.842158	0.151809	5.5475	2.89791e-08	3.97167e-07	lin37
LL0000008944	2015.36	-0.951403	0.171503	-5.54744	2.89881e-08	3.97167e-07	dip2ca
LL0000031498	2202.18	0.555851	0.100225	5.54604	2.92206e-08	4.00147e-07	ube2v1
LL0000030281	466.977	1.0593	0.191006	5.54591	2.92426e-08	4.00243e-07	thoc7
LL0000001998	1310.38	-0.600467	0.108315	-5.54372	2.96106e-08	4.05073e-07	brd1b
LL0000004458	379.658	0.915767	0.165211	5.54302	2.97294e-08	4.0649e-07	CABZ01077217.1
LL0000012351	225.229	1.01855	0.183795	5.54176	2.99442e-08	4.09216e-07	hsd17b7
LL0000005723	3317.84	0.883509	0.159492	5.53953	3.03281e-08	4.14252e-07	ckap4
LL0000030291	1221.98	-1.13178	0.204339	-5.53875	3.04631e-08	4.15882e-07	thsd7aa
LL0000031064	918.284	-0.855066	0.154384	-5.53855	3.04989e-08	4.16159e-07	trib2
LL0000024449	3055.19	-0.757139	0.136757	-5.53637	3.08813e-08	4.21162e-07	sema6dl
LL0000001682	364.068	-0.959366	0.173321	-5.53519	3.109e-08	4.23791e-07	atxn7l1
LL0000024025	921.636	0.653029	0.118013	5.53354	3.13838e-08	4.27578e-07	rras
LL0000012149	524.063	0.674701	0.121935	5.53329	3.14285e-08	4.27969e-07	hk2
LL0000001670	621.678	-1.04239	0.188395	-5.53301	3.14784e-08	4.2843e-07	atrnl1a
LL0000007197	67.8022	-1.36835	0.247341	-5.53226	3.16131e-08	4.30045e-07	CR931802.3
LL0000029753	2018.58	-1.27081	0.229718	-5.53204	3.16535e-08	4.30375e-07	syngap1b
LL0000020466	655.903	0.677608	0.122516	5.5308	3.1878e-08	4.33207e-07	nom1
LL0000020885	44.8634	-1.89359	0.342434	-5.5298	3.20587e-08	4.35441e-07	onecut3b
LL0000004739	3111.59	-1.14042	0.206277	-5.52858	3.22828e-08	4.38261e-07	cacna1da
LL0000009402	1408.93	0.845727	0.152978	5.5284	3.2316e-08	4.38489e-07	eef1e1
LL0000005786	7121.61	0.820635	0.148447	5.52812	3.23672e-08	4.38961e-07	cldni
LL0000013276	3818.79	-1.33438	0.241418	-5.52729	3.25221e-08	4.40839e-07	kiaa1549la
LL0000016563	27.2677	3.80137	0.687811	5.52676	3.26192e-08	4.41931e-07	LOC108182767
LL0000029372	1366.09	-1.09917	0.198887	-5.5266	3.26503e-08	4.42128e-07	srgap3
LL0000022706	1970.74	0.649251	0.117507	5.52519	3.2912e-08	4.45446e-07	prss35
LL0000029633	820.228	-0.946397	0.171304	-5.52465	3.30148e-08	4.46611e-07	stxbp5b
LL0000021228	223.082	0.76779	0.139021	5.52283	3.33588e-08	4.51036e-07	palb2
LL0000019898	2453.08	-1.03857	0.18807	-5.52224	3.3471e-08	4.52324e-07	myo9ab
LL0000014753	78.1554	-1.34887	0.244268	-5.52206	3.35044e-08	4.52546e-07	LOC101883600
LL0000005653	1438.95	-0.990968	0.179502	-5.52066	3.37729e-08	4.55942e-07	chrnb2b
LL0000012099	1797.41	0.900455	0.163125	5.52003	3.38935e-08	4.5734e-07	hibadhb
LL0000005354	1766.54	-0.622784	0.112831	-5.51963	3.39709e-08	4.58153e-07	cdk17
LL0000029376	927.314	0.677705	0.122799	5.51881	3.41297e-08	4.60062e-07	srm
LL0000033242	69.3812	1.50928	0.273487	5.51867	3.41577e-08	4.60208e-07	XLOC_008734
LL0000026310	577.064	-0.983265	0.178178	-5.51843	3.42032e-08	4.60589e-07	si:ch73-212j7.3
LL0000004751	294.845	-1.00233	0.181665	-5.51745	3.43947e-08	4.62934e-07	CACNA2D1
LL0000029088	119.175	-1.39651	0.253127	-5.51702	3.44786e-08	4.6383e-07	sntg1
LL0000001565	876.121	1.10332	0.199998	5.51666	3.45497e-08	4.64551e-07	atox1
LL0000010500	77.0539	-2.47353	0.448387	-5.51652	3.45786e-08	4.64706e-07	FO704858.1
LL0000024612	953.417	-1.18125	0.214133	-5.51641	3.45987e-08	4.64743e-07	SH2B2
LL0000024177	356.522	-0.946097	0.171516	-5.51609	3.46633e-08	4.65377e-07	samd10b
LL0000032049	277.226	0.667971	0.1211	5.51588	3.47036e-08	4.65684e-07	wdr92
LL0000030049	170.087	-0.8858	0.160612	-5.51514	3.48495e-08	4.6723e-07	tbx21
LL0000020172	2024.52	-0.652275	0.11827	-5.51512	3.48538e-08	4.6723e-07	nedd4l
LL0000023916	23867.1	1.11353	0.201922	5.51466	3.49453e-08	4.68221e-07	rpl28
LL0000020684	782.965	0.657018	0.11916	5.51376	3.51255e-08	4.70061e-07	ntmt1
LL0000022173	3454.11	0.45968	0.0833725	5.51357	3.51621e-08	4.70061e-07	plscr3b
LL0000007322	1086.34	0.638523	0.11581	5.51355	3.51661e-08	4.70061e-07	crispld1b
LL0000039182	362.619	0.817146	0.148207	5.51354	3.51687e-08	4.70061e-07	zgc:63831
LL0000022749	2691.98	0.901048	0.163425	5.51353	3.51709e-08	4.70061e-07	psmb4
[truncated: 9,664 more rows]

## Sheet: 5b_vs_WT
LLgeneID	baseMean	log2FoldChange	lfcSE	stat	pvalue	padj	LLgeneSymbol					Source data for Fig 5A-B
LL0000022730	801.051	-7.05657	0.371501	-18.9947	1.88483e-80	5.13617e-76	psip1b					(DEGs in 5b mutants compared to WT)
LL0000024534	1809.04	-1.31411	0.0834882	-15.74	8.03856e-56	1.09525e-51	setd3
LL0000029237	202.676	-5.78251	0.378892	-15.2616	1.37809e-52	1.25176e-48	spartb
LL0000018962	5883.99	2.73145	0.183078	14.9196	2.4568e-50	1.6737e-46	mgat4a
LL0000007200	262.027	-6.19608	0.436716	-14.1879	1.08901e-45	5.93509e-42	CR931813.2
LL0000028362	369.895	3.58094	0.256672	13.9514	3.083e-44	1.4002e-40	si:rp71-80o10.4
LL0000013182	305.433	-2.88273	0.217639	-13.2455	4.79344e-40	1.86602e-36	kcnk5a
LL0000006481	349.763	7.54136	0.597136	12.6292	1.45738e-36	4.96421e-33	CR388079.1
LL0000028248	600.806	-4.99555	0.398057	-12.5499	3.98234e-36	1.20576e-32	si:dkeyp-73d8.9
LL0000005795	150.945	-4.06732	0.330453	-12.3083	8.16899e-35	2.22605e-31	clec3bb
LL0000033792	474.229	-8.38993	0.686671	-12.2183	2.48342e-34	6.15212e-31	XLOC_013061
LL0000007236	832.26	-3.07671	0.264772	-11.6202	3.25411e-31	7.38953e-28	CR936442.1
LL0000035596	122.169	6.34057	0.552126	11.4839	1.5893e-30	3.33142e-27	XLOC_026841
LL0000011453	1650.81	-1.22968	0.111183	-11.06	1.9616e-28	3.81812e-25	gnat1
LL0000008591	336.779	-2.93799	0.271626	-10.8163	2.88145e-27	5.23463e-24	cyp2p7
LL0000010083	714.291	1.03839	0.0985185	10.5401	5.64628e-26	9.61633e-23	fam45a
LL0000029354	382.695	-1.5508	0.147599	-10.5068	8.03572e-26	1.28808e-22	srbd1
LL0000027119	134.677	2.894	0.276153	10.4797	1.07087e-25	1.62118e-22	si:dkey-217f16.6
LL0000022837	1151.42	-1.84562	0.181442	-10.172	2.64461e-24	3.79293e-21	ptgr1
LL0000006173	2234.95	1.28273	0.126718	10.1227	4.38052e-24	5.7616e-21	cpt1ab
LL0000001491	1373.71	1.30283	0.12872	10.1214	4.44013e-24	5.7616e-21	asns
LL0000025909	48.9478	4.04595	0.400231	10.109	5.03703e-24	6.23905e-21	si:ch211-264f5.2
LL0000022722	1400.04	2.29189	0.228761	10.0187	1.26132e-23	1.49439e-20	psat1
LL0000038923	67.0521	-5.43297	0.546219	-9.94651	2.61184e-23	2.96552e-20	zgc:171534
LL0000008575	1046.33	-1.45257	0.147632	-9.8391	7.63877e-23	8.32626e-20	cyp2ad6
LL0000026810	90.3234	3.29817	0.336333	9.80627	1.05807e-22	1.10893e-19	si:dkey-15j16.6
LL0000026043	569.399	1.74337	0.178489	9.76742	1.55351e-22	1.56789e-19	si:ch211-39i2.2
LL0000022853	189.197	-3.26817	0.337124	-9.69427	3.18899e-22	3.10357e-19	ptk2ba
LL0000039063	1203.83	2.45997	0.255719	9.61983	6.59389e-22	6.19598e-19	zgc:174904
LL0000018908	543.204	-1.09541	0.115987	-9.4442	3.58145e-21	3.25315e-18	mettl26
LL0000012756	189.645	3.60306	0.382236	9.42628	4.24905e-21	3.73505e-18	INHBC
LL0000008416	77.3187	-4.13923	0.440241	-9.40219	5.34409e-21	4.55083e-18	CU972512.1
LL0000038601	99.2442	-3.38068	0.360548	-9.37652	6.81878e-21	5.63066e-18	zgc:113298
LL0000000504	1065.88	-5.01065	0.537012	-9.33061	1.05263e-20	8.43652e-18	ahsg2
LL0000026699	49.2061	-3.98101	0.427507	-9.31215	1.25273e-20	9.7534e-18	si:dkey-11o15.5
LL0000012486	122.824	2.08345	0.224271	9.28991	1.5442e-20	1.16887e-17	ifi46
LL0000030535	440.394	-2.39842	0.258369	-9.2829	1.64923e-20	1.21463e-17	tmem184bb
LL0000000921	637.308	1.15671	0.12483	9.26631	1.92697e-20	1.38184e-17	alpi.1
LL0000000503	696.409	-4.62739	0.501396	-9.22901	2.73155e-20	1.87156e-17	ahsg1
LL0000039179	99.954	-2.3447	0.254075	-9.22839	2.74725e-20	1.87156e-17	zgc:63568
LL0000037264	126.353	-2.90421	0.314985	-9.22015	2.96694e-20	1.97193e-17	XLOC_039632
LL0000038298	302.954	-1.68806	0.183253	-9.21166	3.21125e-20	2.08349e-17	zbtb12.1
LL0000033926	416.837	-1.78913	0.194456	-9.20072	3.55564e-20	2.25328e-17	XLOC_013964
LL0000038495	356.606	-1.05717	0.115702	-9.137	6.4206e-20	3.97639e-17	zgc:109986
LL0000004313	367.448	-1.77758	0.194735	-9.12822	6.96357e-20	4.21683e-17	CABZ01066926.1
LL0000025168	107.816	3.84668	0.427346	9.00132	2.23019e-19	1.32114e-16	si:ch211-153b23.3
LL0000030777	355.721	1.33516	0.148577	8.98633	2.5563e-19	1.48211e-16	tnnt2c
LL0000012235	996.295	-1.63189	0.181647	-8.98383	2.61512e-19	1.48463e-16	hook1
LL0000013572	448.369	1.14978	0.128146	8.97241	2.90094e-19	1.61328e-16	ldah
LL0000036778	74.5816	-4.79159	0.537726	-8.91083	5.06534e-19	2.76061e-16	XLOC_035411
LL0000019773	4277.16	0.661184	0.0747042	8.8507	8.69742e-19	4.64715e-16	mvp
LL0000007407	618.375	-3.28232	0.371552	-8.83409	1.00915e-18	5.28834e-16	crygn1
LL0000021504	519.026	-1.37905	0.156209	-8.82827	1.06306e-18	5.46572e-16	pde6a
LL0000024862	3583.3	-2.63727	0.299608	-8.8024	1.3392e-18	6.758e-16	si:ch1073-464p5.5
LL0000027266	38.8563	-3.44583	0.392384	-8.78179	1.60894e-18	7.97156e-16	si:dkey-238k10.1
LL0000011920	3232.72	0.700316	0.0797842	8.77763	1.66957e-18	8.12425e-16	hadhab
LL0000001209	43.3195	-3.16629	0.361213	-8.76571	1.85603e-18	8.87311e-16	aqp10b
LL0000010141	587.284	-1.16068	0.132792	-8.74055	2.31981e-18	1.08991e-15	farp2
LL0000026842	29.0673	-5.41702	0.622608	-8.70053	3.30349e-18	1.52576e-15	si:dkey-169i5.4
LL0000002194	143.477	-2.89323	0.333218	-8.68269	3.86514e-18	1.75542e-15	BX005065.1
LL0000025367	96.0602	-5.88997	0.680857	-8.65082	5.11312e-18	2.28414e-15	si:ch211-193i15.2
LL0000025567	56.6014	-3.66037	0.423991	-8.63313	5.96971e-18	2.62378e-15	si:ch211-214b16.4
LL0000008892	496.94	1.24235	0.144268	8.6114	7.21729e-18	3.12177e-15	dhrs4
LL0000026833	79.5971	2.66273	0.311247	8.55503	1.17842e-17	5.01751e-15	si:dkey-165a24.10
LL0000035420	125.398	2.82059	0.330471	8.53505	1.40101e-17	5.87346e-15	XLOC_025425
LL0000022418	4113.9	-0.8461	0.0994166	-8.51065	1.72962e-17	7.14122e-15	ppp1r13bb
LL0000035334	76.4098	-3.87905	0.458295	-8.46408	2.58189e-17	1.0501e-14	XLOC_024530
LL0000015872	539.331	-2.20689	0.261376	-8.44336	3.08351e-17	1.23567e-14	LOC103910438
LL0000026689	119.871	2.4931	0.295913	8.4251	3.60436e-17	1.42346e-14	si:dkey-11f4.20
LL0000008555	220.571	-1.38138	0.164527	-8.39604	4.61782e-17	1.79765e-14	cyp26a1
LL0000025188	775.572	-0.849014	0.102191	-8.30811	9.72422e-17	3.73218e-14	si:ch211-156b7.4
LL0000006241	474.599	-3.99025	0.480405	-8.30601	9.89699e-17	3.74574e-14	CR352226.5
LL0000024952	125.079	-10.0494	1.21453	-8.27431	1.29201e-16	4.82292e-14	si:ch211-114l13.1
LL0000035055	33.0185	-4.32324	0.523027	-8.2658	1.38762e-16	5.1098e-14	XLOC_022245
LL0000002750	223.457	-1.16778	0.141459	-8.2553	1.51519e-16	5.5052e-14	BX465228.1
LL0000021509	1698.49	-0.822912	0.0997581	-8.24908	1.59623e-16	5.72334e-14	pde6gb
LL0000029941	1696.52	0.824776	0.100185	8.23252	1.83308e-16	6.48721e-14	taldo1
LL0000018811	415.911	2.34669	0.285995	8.20537	2.29887e-16	8.00746e-14	me1
LL0000021474	639.853	-1.22737	0.149602	-8.20419	2.32143e-16	8.00746e-14	pdca
LL0000038574	116.39	-1.7289	0.211837	-8.1615	3.3089e-16	1.12709e-13	zgc:113090
LL0000025013	107.578	2.67529	0.328429	8.14574	3.76961e-16	1.26817e-13	si:ch211-127b11.1
LL0000038494	190.374	-1.54506	0.189731	-8.1434	3.8432e-16	1.27716e-13	zgc:109982
LL0000032130	856.083	1.38996	0.17078	8.13885	3.99044e-16	1.30991e-13	wu:fb63a08
LL0000031084	32.4881	-4.58166	0.563035	-8.13742	4.03789e-16	1.30991e-13	trim35-1
LL0000022130	105.311	2.55828	0.314664	8.13019	4.2862e-16	1.37411e-13	plekhs1
LL0000035418	305.014	1.2243	0.150807	8.1183	4.72771e-16	1.49802e-13	XLOC_025423
LL0000038905	32.3051	-3.92518	0.484477	-8.10189	5.41099e-16	1.69482e-13	zgc:171426
LL0000024118	515.343	1.67855	0.207481	8.09013	5.96009e-16	1.8456e-13	rxfp2a
LL0000011860	85.2321	-2.39474	0.298679	-8.01777	1.07683e-15	3.29702e-13	guca1b
LL0000029167	148.948	-1.63937	0.204633	-8.01129	1.13514e-15	3.43695e-13	sostdc1b
LL0000008528	433.422	-0.927953	0.115966	-8.00192	1.22493e-15	3.66807e-13	cybrd1
LL0000028543	1976.9	2.06726	0.259482	7.96687	1.62748e-15	4.82051e-13	slc1a4
LL0000014159	714.431	-1.64695	0.206837	-7.96255	1.68524e-15	4.93792e-13	LOC100332847
LL0000028151	191.72	2.08261	0.26172	7.95739	1.75712e-15	5.09377e-13	si:dkeyp-27c8.2
LL0000025527	220.73	-9.6498	1.21969	-7.91169	2.53908e-15	7.28316e-13	si:ch211-209l18.4
LL0000038751	114.481	-3.97936	0.503873	-7.89754	2.84471e-15	8.07482e-13	zgc:153846
LL0000016420	71.9683	-3.53907	0.448494	-7.89101	2.99758e-15	8.35146e-13	LOC108180226
LL0000021505	947.569	-1.24151	0.157337	-7.89076	3.00346e-15	8.35146e-13	pde6b
LL0000022132	681.232	1.11611	0.142047	7.85731	3.92457e-15	1.07641e-12	plgrkt
LL0000021203	723.512	0.885986	0.112771	7.8565	3.95012e-15	1.07641e-12	pacs2
LL0000000042	578.683	-1.1622	0.148298	-7.83694	4.61651e-15	1.24554e-12	abcb8
LL0000012731	394.309	-1.60731	0.205184	-7.83347	4.74573e-15	1.26785e-12	impact
LL0000016407	28.886	-4.66474	0.596799	-7.81626	5.44139e-15	1.43959e-12	LOC108180139
LL0000003648	108.95	3.0211	0.387139	7.80367	6.0132e-15	1.57557e-12	BX914200.1
LL0000024169	4574.97	-1.23256	0.158093	-7.79644	6.36766e-15	1.65256e-12	sagb
LL0000018847	571.867	-0.92971	0.119772	-7.76231	8.33977e-15	2.14395e-12	med8
LL0000009267	1024.32	0.783134	0.100933	7.75894	8.56432e-15	2.1811e-12	dus3l
LL0000007733	260.413	-1.69903	0.219025	-7.75725	8.67912e-15	2.18987e-12	cthl
LL0000016010	317.965	-1.75888	0.227018	-7.74776	9.35284e-15	2.33821e-12	LOC103910871
LL0000027144	95.0691	-2.65476	0.342706	-7.74646	9.4488e-15	2.34072e-12	si:dkey-21e2.8
LL0000036838	93.5246	2.83117	0.366054	7.73429	1.03982e-14	2.55272e-12	XLOC_035844
LL0000030231	319.335	0.990428	0.128088	7.73239	1.05548e-14	2.56803e-12	tgfbr2a
LL0000026440	403.402	1.63503	0.211983	7.713	1.22898e-14	2.96369e-12	si:ch73-306e8.2
LL0000015249	72.5914	2.8775	0.373689	7.70025	1.35801e-14	3.24612e-12	LOC101885990
LL0000002547	315.912	1.35445	0.177075	7.649	2.02541e-14	4.79933e-12	BX322555.3
LL0000005270	284.545	-1.02894	0.13487	-7.6291	2.36391e-14	5.55316e-12	cdc14aa
LL0000019654	767.163	1.76507	0.231427	7.6269	2.40466e-14	5.6006e-12	msrb2
LL0000026293	31.2683	-2.87876	0.378949	-7.59671	3.03762e-14	7.01485e-12	si:ch73-196l6.5
LL0000023662	183.607	-1.7338	0.228382	-7.59165	3.15846e-14	7.23261e-12	rhol
LL0000014687	104.826	-2.12134	0.279777	-7.58224	3.39631e-14	7.71245e-12	LOC101883215
LL0000023080	1213.46	-0.99942	0.132039	-7.5691	3.75826e-14	8.46385e-12	rab4b
LL0000017193	467.486	1.33163	0.176578	7.54129	4.65346e-14	1.0394e-11	LOC110438125
LL0000025603	44.826	4.2395	0.564008	7.51674	5.61597e-14	1.24419e-11	si:ch211-217i17.1
LL0000011750	924.471	-1.11155	0.148197	-7.50047	6.3591e-14	1.39537e-11	grk1a
LL0000014734	29.7158	3.03872	0.405184	7.49961	6.40079e-14	1.39537e-11	LOC101883493
LL0000038635	61.0497	-2.99354	0.402172	-7.44343	9.81052e-14	2.12172e-11	zgc:114081
LL0000025978	2547.24	1.44473	0.194533	7.42664	1.11392e-13	2.3901e-11	si:ch211-281l24.3
LL0000000192	988.41	1.33542	0.180624	7.3934	1.43121e-13	3.04691e-11	acoxl
LL0000010144	1438.88	0.786239	0.106395	7.38982	1.47031e-13	3.09477e-11	farsb
LL0000031311	88.6487	-2.1794	0.294941	-7.38927	1.4764e-13	3.09477e-11	ttc6
LL0000028495	41.9061	-2.9895	0.405238	-7.37714	1.61726e-13	3.36415e-11	slc13a5b
LL0000010500	77.0539	-2.74235	0.37189	-7.37409	1.65467e-13	3.4159e-11	FO704858.1
LL0000013581	1708.1	0.882584	0.119993	7.35527	1.9054e-13	3.90391e-11	ldhbb
LL0000037352	25.7415	3.77759	0.514004	7.34932	1.99212e-13	4.05114e-11	XLOC_040068
LL0000011919	1447.65	1.17399	0.159767	7.34815	2.00965e-13	4.05651e-11	hadhaa
LL0000004700	63.8197	2.21728	0.302086	7.3399	2.13761e-13	4.28308e-11	CABZ01112732.1
LL0000018987	84.8433	-8.9781	1.22481	-7.33017	2.29854e-13	4.57191e-11	mhc1uba
LL0000040262	1115.12	0.9644	0.131878	7.31284	2.61563e-13	5.16491e-11	txn
LL0000027081	104.957	-1.86636	0.255357	-7.30883	2.69486e-13	5.28308e-11	si:dkey-207m2.4
LL0000005160	975.097	-0.991969	0.135987	-7.29458	2.99587e-13	5.83125e-11	ccna2
LL0000018160	63.3022	8.91187	1.22427	7.27932	3.35508e-13	6.48411e-11	LOC566574
LL0000000987	5474.97	1.30797	0.179862	7.27208	3.53984e-13	6.793e-11	angptl4
LL0000013353	45.0163	2.98575	0.41099	7.26478	3.73641e-13	7.12007e-11	klf10
LL0000011358	360.054	1.08867	0.149957	7.25986	3.87478e-13	7.29386e-11	glb1l
LL0000027374	521.581	-1.4183	0.195368	-7.25964	3.88113e-13	7.29386e-11	si:dkey-253d23.4
LL0000003919	114.324	-2.84151	0.391587	-7.2564	3.97536e-13	7.41976e-11	c3a.5
LL0000030058	193.515	1.65239	0.227782	7.25425	4.03895e-13	7.48717e-11	tbx6
LL0000020281	661.951	-1.04921	0.144928	-7.23953	4.50252e-13	8.2809e-11	nfybb
LL0000039554	665.752	-4.63215	0.639909	-7.23876	4.52791e-13	8.2809e-11	znf1179
LL0000011956	3640.27	1.69771	0.235087	7.22165	5.13609e-13	9.33056e-11	hbbe1.1
LL0000008912	405.608	-1.06394	0.147379	-7.2191	5.23329e-13	9.44417e-11	dhx40
LL0000024524	309.85	1.76946	0.245233	7.21546	5.3753e-13	9.63664e-11	sesn2
LL0000030583	496.209	0.951263	0.132113	7.20035	6.00598e-13	1.0686e-10	tmem243b
LL0000022207	558.92	1.28385	0.178323	7.1996	6.03904e-13	1.0686e-10	pmt
LL0000027141	94.3591	-2.456	0.34123	-7.19747	6.13385e-13	1.07837e-10	si:dkey-21e2.16
LL0000002821	55.4088	2.38434	0.331874	7.18448	6.74622e-13	1.17843e-10	BX510319.1
LL0000011569	187.587	-2.81479	0.39204	-7.17986	6.97829e-13	1.2112e-10	gpib
LL0000025526	45.8857	-8.87906	1.23912	-7.16562	7.74354e-13	1.33552e-10	si:ch211-209l18.2
LL0000035042	38.7095	4.6102	0.64385	7.16037	8.04617e-13	1.37898e-10	XLOC_022144
LL0000038746	113.996	1.58796	0.221844	7.158	8.18646e-13	1.39426e-10	zgc:153722
LL0000013265	2395.91	-1.30521	0.1824	-7.15575	8.32196e-13	1.40853e-10	kera
LL0000025280	47.3146	-7.53107	1.05282	-7.15322	8.4767e-13	1.42586e-10	si:ch211-167j9.4
LL0000021685	1200.37	0.838689	0.117403	7.14369	9.08589e-13	1.51896e-10	phb2b
LL0000026142	110.174	1.49865	0.210003	7.13634	9.58517e-13	1.59266e-10	si:ch211-76m11.8
LL0000026900	25.0641	-6.50376	0.911702	-7.13364	9.77473e-13	1.61431e-10	si:dkey-17m8.2
LL0000024498	4902.25	-1.87417	0.262856	-7.13001	1.00359e-12	1.64746e-10	serpina1l
LL0000011934	3423.01	0.821619	0.115257	7.12859	1.01402e-12	1.65461e-10	hars
LL0000010013	607.347	0.757364	0.106375	7.11977	1.08106e-12	1.7535e-10	fam167b
LL0000015802	72.5208	-2.87436	0.404469	-7.10651	1.19012e-12	1.90966e-10	LOC103910198
LL0000022078	193.824	-1.43235	0.201558	-7.10637	1.19135e-12	1.90966e-10	plcd4a
LL0000017675	60.9001	-2.08891	0.293995	-7.10525	1.20105e-12	1.91395e-10	LOC110439458
LL0000039875	694.134	-1.90447	0.269092	-7.07739	1.46895e-12	2.32727e-10	LOC100330864
LL0000011542	846.785	-1.24117	0.175456	-7.07399	1.50545e-12	2.37131e-10	gpatch3
LL0000011877	915.998	-1.08058	0.153516	-7.03884	1.93846e-12	3.03581e-10	guk1b
LL0000021190	42.7665	-2.21003	0.314298	-7.03162	2.04144e-12	3.17007e-10	p4ha3
LL0000015450	81.7858	-2.48133	0.352902	-7.03121	2.04746e-12	3.17007e-10	LOC101887070
LL0000023645	27917.6	-1.06697	0.15189	-7.02459	2.14693e-12	3.30531e-10	rho
LL0000021956	27.6752	-6.48052	0.922721	-7.02327	2.16729e-12	3.31791e-10	pimr80
LL0000018566	577.539	0.944296	0.134652	7.01287	2.33478e-12	3.55435e-10	man2b2
LL0000037009	263.051	-2.26567	0.323417	-7.00541	2.46271e-12	3.72828e-10	XLOC_037213
LL0000021072	352.194	-0.96428	0.137784	-6.99849	2.58737e-12	3.89536e-10	orc2
LL0000005449	306.756	-1.58611	0.226738	-6.99537	2.64554e-12	3.96104e-10	cep135
LL0000022532	1188.09	1.07567	0.154124	6.97924	2.96774e-12	4.41917e-10	prdx1
LL0000024960	1862.06	0.92851	0.13308	6.9771	3.01344e-12	4.46284e-10	si:ch211-114n24.6
LL0000005311	827.795	-6.01352	0.862161	-6.97493	3.06016e-12	4.50753e-10	CDCP1
LL0000007017	23.188	-6.13164	0.881496	-6.95595	3.50204e-12	5.13068e-10	CR847898.3
LL0000039327	171.448	2.07604	0.298494	6.95507	3.52392e-12	5.13512e-10	zmp:0000000634
LL0000038963	1285.52	-1.86659	0.268899	-6.94163	3.87612e-12	5.61831e-10	zgc:172051
LL0000025884	575.321	-1.85868	0.267836	-6.93961	3.93198e-12	5.66912e-10	si:ch211-25g7.5
LL0000030182	41.505	-2.02739	0.292496	-6.93135	4.16855e-12	5.97858e-10	tex11
LL0000005954	632.568	-0.671377	0.0968778	-6.93014	4.20414e-12	5.99805e-10	cntrl
LL0000020779	679.433	-1.52158	0.219648	-6.92736	4.28772e-12	6.08543e-10	nxnl1
LL0000003918	66.2864	3.69152	0.532981	6.92616	4.32404e-12	6.10519e-10	c3a.4
LL0000011668	742.371	0.808182	0.116892	6.91394	4.71381e-12	6.6212e-10	gpt2
LL0000021162	116.888	2.01015	0.290797	6.91254	4.76036e-12	6.6523e-10	oxtrl
LL0000035600	115.687	-1.86472	0.270043	-6.90528	5.01047e-12	6.94961e-10	XLOC_026855
LL0000012045	220.818	-1.23206	0.178434	-6.90489	5.02412e-12	6.94961e-10	her13
LL0000006483	84.0871	2.49029	0.361554	6.88775	5.66817e-12	7.80089e-10	CR388079.3
LL0000038594	128.28	-1.78815	0.259722	-6.88487	5.78401e-12	7.92031e-10	zgc:113274
LL0000032634	326.19	-1.55613	0.226747	-6.86285	6.75022e-12	9.19718e-10	XLOC_003625
LL0000037426	85.1339	-2.31537	0.337556	-6.85921	6.92404e-12	9.38707e-10	XLOC_040582
LL0000014109	40.9078	8.31828	1.21433	6.85008	7.38065e-12	9.95657e-10	LOC100331359
LL0000020742	31.0261	-4.88583	0.713564	-6.84707	7.53754e-12	1.01181e-09	nuggc.3
LL0000019803	758.985	1.04932	0.153375	6.84153	7.83522e-12	1.04618e-09	mybpha
LL0000000866	728.975	1.28879	0.188395	6.84089	7.87033e-12	1.04618e-09	aldh1l2
LL0000027098	28.1106	-3.60697	0.52804	-6.83087	8.44019e-12	1.11648e-09	si:dkey-20i20.8
LL0000010237	406.966	1.23394	0.181399	6.80235	1.02929e-11	1.35499e-09	fbxw9
LL0000005484	1410.51	0.619716	0.0912231	6.7934	1.09518e-11	1.43479e-09	cers2b
LL0000010691	352.112	-1.10453	0.162642	-6.79119	1.11214e-11	1.45004e-09	FP074902.2
LL0000003146	30.6439	4.46581	0.657671	6.79034	1.11871e-11	1.45165e-09	BX571681.3
LL0000013601	204.312	0.898719	0.13239	6.78844	1.13353e-11	1.46392e-09	leng9
LL0000026259	23.299	-8.2799	1.22243	-6.77332	1.25856e-11	1.61772e-09	si:ch73-168d20.1
LL0000023856	769.576	-1.05105	0.155309	-6.76744	1.31078e-11	1.67694e-09	rom1a
LL0000001810	1164.63	1.22428	0.181021	6.76319	1.34987e-11	1.71887e-09	bbox1
LL0000005730	4271.84	-1.21691	0.180053	-6.75861	1.39326e-11	1.76588e-09	ckmt2a
LL0000017667	27.7998	4.12673	0.611297	6.75079	1.47043e-11	1.85506e-09	LOC110439448
LL0000005309	376.576	-1.0732	0.159333	-6.73561	1.63238e-11	2.04988e-09	cdca8
LL0000002079	30.2225	-8.55585	1.27505	-6.71023	1.9432e-11	2.429e-09	btr22
LL0000025845	293.047	-0.876223	0.130755	-6.70128	2.06607e-11	2.57079e-09	si:ch211-253h3.1
LL0000011052	197.743	-1.58229	0.236395	-6.69342	2.18011e-11	2.70036e-09	gabbr1a
LL0000010908	104.532	-2.01895	0.30191	-6.68725	2.2741e-11	2.80404e-09	fthl30
LL0000027008	46.0737	-8.219	1.23105	-6.67639	2.44892e-11	3.00599e-09	si:dkey-19a16.4
LL0000030332	723.203	1.02014	0.152846	6.67432	2.48375e-11	3.03507e-09	timp2b
LL0000012187	588.309	-0.700873	0.105112	-6.66787	2.59537e-11	3.15731e-09	hmmr
LL0000002862	38.6132	2.56782	0.386451	6.64461	3.04017e-11	3.68198e-09	BX510960.1
LL0000038392	684.285	0.772697	0.116385	6.63915	3.15505e-11	3.8042e-09	zdhhc3b
LL0000022880	663.758	-0.763553	0.115177	-6.62938	3.37093e-11	4.0466e-09	ptpn23b
LL0000026189	118.554	2.16175	0.32664	6.61815	3.63722e-11	4.34712e-09	si:ch73-106l15.4
LL0000023354	869.721	1.08096	0.163367	6.61677	3.67126e-11	4.36864e-09	rcn3
LL0000021778	735.472	1.10023	0.166378	6.61285	3.77e-11	4.46663e-09	pigp
LL0000032641	188.929	-1.13589	0.171816	-6.61104	3.81629e-11	4.50191e-09	XLOC_003685
LL0000020571	658.985	1.09092	0.165161	6.60515	3.97113e-11	4.66436e-09	nr1d4a
LL0000015648	32.54	-6.39234	0.968271	-6.60181	4.0616e-11	4.75015e-09	LOC103909512
LL0000000043	509.629	0.846259	0.128626	6.57924	4.72852e-11	5.50651e-09	abcb9
LL0000000509	1049.38	0.780087	0.118595	6.57774	4.77655e-11	5.53877e-09	aifm2
LL0000018273	194.222	1.18031	0.179666	6.5695	5.0484e-11	5.82919e-09	loxa
LL0000006176	821.692	0.71183	0.108489	6.56129	5.33439e-11	6.13342e-09	cpt2
LL0000029346	278.239	1.22997	0.187903	6.54577	5.91908e-11	6.7771e-09	sptssb
LL0000036460	52.8142	-3.32148	0.507866	-6.54007	6.14908e-11	7.01098e-09	XLOC_032844
LL0000023857	642	-0.766634	0.117554	-6.52157	6.95754e-11	7.89971e-09	rom1b
LL0000001995	318.859	-0.907237	0.139155	-6.5196	7.04937e-11	7.97076e-09	brca2
LL0000012755	674.1	-0.613327	0.0942135	-6.50998	7.51626e-11	8.46356e-09	inhbb
LL0000027140	122.035	-2.46486	0.378775	-6.50746	7.64327e-11	8.57115e-09	si:dkey-21e2.15
LL0000001970	1704.65	-0.638922	0.098387	-6.49396	8.36076e-11	9.33732e-09	bnip3la
LL0000004941	61.3333	-6.79975	1.04777	-6.48977	8.59686e-11	9.56087e-09	caspbl
LL0000026319	299.841	-0.989016	0.15241	-6.48917	8.63109e-11	9.56087e-09	si:ch73-21k16.1
LL0000029017	201.904	1.3699	0.211357	6.48144	9.08484e-11	1.00227e-08	smtnl1
LL0000027491	179.406	1.56722	0.241918	6.47832	9.27512e-11	1.01914e-08	si:dkey-27n6.4
LL0000027118	487.06	1.85485	0.286391	6.47664	9.37865e-11	1.02638e-08	si:dkey-217f16.5
LL0000013935	37.2351	-5.65901	0.874303	-6.4726	9.63311e-11	1.05001e-08	LOC100004932
LL0000005306	274.925	-1.08623	0.167884	-6.47014	9.79135e-11	1.063e-08	cdca5
LL0000029967	3603.36	1.13846	0.176013	6.46804	9.92796e-11	1.07218e-08	tars
LL0000029682	4628.16	0.581054	0.0898402	6.46764	9.95455e-11	1.07218e-08	supt16h
LL0000027639	35.9836	-2.06731	0.31968	-6.46681	1.00094e-10	1.07384e-08	si:dkey-3p4.1
LL0000010175	246.13	4.93078	0.764616	6.4487	1.12812e-10	1.20554e-08	fbp2
LL0000006149	211.342	-1.18908	0.184453	-6.44653	1.14439e-10	1.21815e-08	cplx4c
LL0000018963	974.689	-0.679928	0.105688	-6.43337	1.24803e-10	1.3233e-08	mgat4b
LL0000039765	23.4456	-8.00542	1.24524	-6.42881	1.28607e-10	1.35835e-08	btr18
LL0000025390	113.751	-1.22621	0.191358	-6.40793	1.4751e-10	1.55198e-08	si:ch211-195b15.7
LL0000019760	135.391	1.73382	0.271178	6.39366	1.6196e-10	1.69747e-08	mucms1
LL0000020644	10754.6	0.994333	0.155681	6.38699	1.69178e-10	1.76632e-08	nsa2
LL0000028560	2731.57	-1.33704	0.210328	-6.35693	2.05829e-10	2.14077e-08	slc22a2
LL0000004997	899.644	-0.560156	0.0881989	-6.35105	2.13847e-10	2.21571e-08	cbx2
LL0000028324	1185.22	-0.96515	0.152062	-6.3471	2.1941e-10	2.26474e-08	si:rp71-17i16.4
LL0000026854	88.0755	-2.04867	0.323303	-6.33668	2.34771e-10	2.41416e-08	si:dkey-16p19.5
LL0000011774	190.361	1.34175	0.212632	6.31017	2.78734e-10	2.85545e-08	grna
LL0000018150	28.2407	-5.39693	0.856942	-6.29789	3.01727e-10	3.07943e-08	loc564481
LL0000004292	73.0264	2.74415	0.436074	6.29285	3.11687e-10	3.1692e-08	CABZ01065328.1
LL0000020213	255.254	-1.39187	0.221238	-6.29125	3.14913e-10	3.1901e-08	neu3.1
LL0000000517	244.265	-1.17792	0.187736	-6.27433	3.51139e-10	3.5439e-08	aipl1
LL0000021632	317.336	0.807481	0.129036	6.25778	3.905e-10	3.92662e-08	pfkfb2a
LL0000030679	204.16	-1.50907	0.241237	-6.25554	3.96151e-10	3.96879e-08	tmprss15
LL0000024939	406.705	-0.854563	0.136814	-6.24615	4.20693e-10	4.19922e-08	si:ch211-113d22.2
LL0000024727	189.683	-1.19079	0.190832	-6.23998	4.37638e-10	4.35242e-08	si:cabz01032454.3
LL0000039057	118.332	1.60351	0.257074	6.23755	4.44472e-10	4.40432e-08	zgc:174862
LL0000015484	49.8866	-1.85935	0.298647	-6.22591	4.78765e-10	4.72693e-08	LOC103908683
LL0000012149	524.063	0.841424	0.135279	6.21993	4.97385e-10	4.86906e-08	hk2
LL0000013032	240.315	1.06419	0.171102	6.21963	4.98344e-10	4.86906e-08	JMJD8
LL0000025417	159.855	2.17014	0.348922	6.21957	4.9852e-10	4.86906e-08	si:ch211-197e7.1
LL0000021170	296.663	-0.815053	0.131121	-6.21603	5.09906e-10	4.94941e-08	p2rx7
LL0000031386	312.529	0.965868	0.155387	6.21588	5.1038e-10	4.94941e-08	twf2a
LL0000001102	4042.32	0.772873	0.1245	6.20781	5.37264e-10	5.19165e-08	anxa1b
LL0000026809	45.1588	2.91725	0.470599	6.19902	5.68172e-10	5.47091e-08	si:dkey-15j16.3
LL0000015351	306.878	0.948803	0.153189	6.19367	5.87796e-10	5.63995e-08	LOC101886621
LL0000032600	20.4278	-4.78217	0.772339	-6.1918	5.94822e-10	5.68733e-08	XLOC_003223
LL0000000039	365.708	0.777836	0.125863	6.18	6.41009e-10	6.10752e-08	abcb6a
LL0000011805	1318.24	0.54447	0.0881666	6.17547	6.59683e-10	6.26354e-08	gsr
LL0000027515	28.8501	-3.75966	0.609235	-6.17112	6.78062e-10	6.41569e-08	si:dkey-286j17.4
LL0000024246	72.4192	-2.1459	0.347815	-6.16965	6.84399e-10	6.45324e-08	sc:d189
LL0000007342	836.205	0.650426	0.10548	6.16632	6.98967e-10	6.56788e-08	crtap
LL0000001528	1462.82	0.806275	0.130867	6.16101	7.22806e-10	6.76855e-08	atf6
LL0000027010	96.9659	-3.32488	0.539908	-6.15824	7.35598e-10	6.86474e-08	si:dkey-19a16.7
LL0000013614	2405.71	1.18758	0.192916	6.15597	7.46187e-10	6.93979e-08	lgals1l1
LL0000016563	27.2677	4.17978	0.679085	6.15503	7.5065e-10	6.95755e-08	LOC108182767
LL0000023718	1339.86	-0.712483	0.115848	-6.15017	7.73986e-10	7.14953e-08	rlbp1a
LL0000029376	927.314	0.74147	0.12062	6.14714	7.88908e-10	7.26275e-08	srm
LL0000027080	29.0518	-4.58285	0.745826	-6.14466	8.01325e-10	7.35222e-08	si:dkey-207l24.2
LL0000024479	1178.73	-0.937915	0.152959	-6.13181	8.68862e-10	7.94513e-08	sept8b
LL0000038449	578.713	0.886032	0.144541	6.12997	8.78945e-10	8.01045e-08	zgc:101540
LL0000023337	2207.32	-0.663898	0.108348	-6.12743	8.9308e-10	8.11214e-08	rca2.1
LL0000027138	66.4743	-2.13836	0.349077	-6.12574	9.02629e-10	8.17164e-08	si:dkey-21e2.13
LL0000034077	50.7777	-1.98814	0.324776	-6.12157	9.26581e-10	8.3607e-08	XLOC_014955
LL0000012435	249.876	0.796904	0.130319	6.11501	9.65516e-10	8.68327e-08	hyal1
LL0000016974	135.27	-1.16806	0.191192	-6.10936	1.00031e-09	8.96663e-08	LOC110437714
LL0000021791	52.9678	-1.74893	0.286779	-6.09855	1.07038e-09	9.56324e-08	pih1d2
LL0000012166	2679.82	-0.628696	0.103144	-6.09532	1.09215e-09	9.72589e-08	hmga1b
LL0000034530	86.659	2.77517	0.455451	6.09324	1.10648e-09	9.82133e-08	XLOC_018082
LL0000011199	110.564	-1.51847	0.249508	-6.08583	1.15886e-09	1.02529e-07	gc2
LL0000030823	3205.9	-0.883911	0.145481	-6.07578	1.23386e-09	1.08812e-07	top2a
LL0000027435	20.0613	-7.63065	1.25659	-6.07249	1.25944e-09	1.10708e-07	si:dkey-266f7.10
LL0000019476	438.505	1.23075	0.2027	6.07178	1.26499e-09	1.1084e-07	mpeg1.2
LL0000011671	615.631	1.20969	0.199288	6.07007	1.27854e-09	1.11668e-07	gpx1b
LL0000006112	2074.41	0.788073	0.129899	6.0668	1.30488e-09	1.13561e-07	cox6b1
LL0000032162	1383.01	1.20794	0.199122	6.06634	1.30855e-09	1.13561e-07	wu:fj16a03
LL0000025771	16.4389	-3.71602	0.612915	-6.06287	1.33715e-09	1.15674e-07	si:ch211-239m17.1
LL0000010341	738.321	0.709726	0.117082	6.06178	1.34621e-09	1.16089e-07	fhl3a
LL0000016135	68.1256	1.59167	0.262604	6.0611	1.35196e-09	1.16217e-07	LOC103911450
LL0000028316	384.483	-0.897571	0.148354	-6.05019	1.44677e-09	1.23592e-07	si:dkeyp-97b10.3
LL0000003964	800.947	-0.635584	0.105052	-6.05018	1.44682e-09	1.23592e-07	cables2b
LL0000020308	336.811	0.830542	0.137566	6.0374	1.56617e-09	1.33369e-07	nif3l1
LL0000008617	691.47	1.13424	0.18806	6.03128	1.62663e-09	1.38086e-07	cyp51
LL0000021461	114.552	-1.40528	0.233401	-6.02089	1.7346e-09	1.46717e-07	pcsk9
LL0000011806	471.01	0.915385	0.152045	6.02047	1.73907e-09	1.46717e-07	gss
LL0000005528	35.9711	-2.80121	0.465418	-6.01869	1.75831e-09	1.47883e-07	cfhl3
LL0000040426	144.764	-2.02905	0.337588	-6.01045	1.85012e-09	1.55126e-07	hbbe1.2
LL0000009648	2933.85	-0.815203	0.135705	-6.00717	1.88786e-09	1.57355e-07	eno1b
LL0000019991	4401.12	0.894501	0.148906	6.00714	1.88825e-09	1.57355e-07	nars
LL0000034631	39.6269	2.233	0.37188	6.00463	1.9177e-09	1.59321e-07	XLOC_018699
LL0000013553	1913.07	-0.570387	0.0950951	-5.99807	1.99676e-09	1.65385e-07	lbr
LL0000027361	76.0679	1.39996	0.233466	5.99642	2.01718e-09	1.6657e-07	si:dkey-24p1.7
LL0000003785	76.3721	2.76399	0.461084	5.99454	2.04058e-09	1.67993e-07	BX936456.1
LL0000022711	777.051	1.13131	0.188875	5.98974	2.1018e-09	1.72513e-07	prss60.2
LL0000008939	181.494	-1.27595	0.213085	-5.98799	2.12452e-09	1.73853e-07	dio3a
LL0000001581	928.473	0.950949	0.158853	5.98632	2.14636e-09	1.75115e-07	atp1a2a
LL0000024807	218.857	0.905121	0.151213	5.98573	2.15424e-09	1.75233e-07	si:ch1073-266p11.2
LL0000011885	2107.92	-0.782272	0.130796	-5.98084	2.21994e-09	1.80039e-07	gyg1b
LL0000008578	505.417	-1.10841	0.185544	-5.97383	2.31753e-09	1.87397e-07	cyp2k16
LL0000025862	105.855	-1.15277	0.193074	-5.9706	2.36382e-09	1.90574e-07	si:ch211-255f4.9
LL0000012037	39.4355	2.19596	0.367981	5.96759	2.40789e-09	1.933e-07	henmt1
LL0000013491	157.843	1.1183	0.187404	5.96732	2.41182e-09	1.933e-07	l3hypdh
LL0000010675	37.6286	-1.75377	0.294817	-5.94867	2.70322e-09	2.15742e-07	FP017151.1
LL0000006794	31.303	-3.37101	0.566708	-5.94841	2.70766e-09	2.15742e-07	CR749167.2
LL0000011921	4816.93	0.645477	0.10862	5.94253	2.80657e-09	2.22971e-07	hadhb
LL0000012310	580.173	3.69092	0.621623	5.93755	2.89309e-09	2.29177e-07	hpxa
LL0000023864	2197.53	-0.867393	0.146188	-5.93341	2.96706e-09	2.33898e-07	rorb
LL0000031237	287.296	0.752391	0.126809	5.93326	2.96986e-09	2.33898e-07	tspan12
LL0000025736	14.5599	4.52332	0.762547	5.93185	2.99537e-09	2.35227e-07	si:ch211-235f1.3
LL0000027373	165.394	-1.22997	0.207456	-5.92883	3.05093e-09	2.38902e-07	si:dkey-253d23.3
LL0000020741	18.411	-7.34691	1.23952	-5.92725	3.08058e-09	2.40533e-07	nuggc.2
LL0000029137	890.947	0.875259	0.147847	5.92005	3.21841e-09	2.50576e-07	socs3b
LL0000021473	1203.97	0.719812	0.121614	5.91884	3.2422e-09	2.51668e-07	pdap1b
LL0000026749	332.117	1.14067	0.192748	5.91795	3.25979e-09	2.51668e-07	si:dkey-147f3.8
LL0000006195	1932.49	1.37531	0.232396	5.91793	3.26014e-09	2.51668e-07	CR318588.3
LL0000005429	1063.17	-1.56522	0.26461	-5.91521	3.31454e-09	2.55144e-07	cenpf
LL0000021757	204.455	-1.2227	0.206773	-5.91326	3.35399e-09	2.57455e-07	pibf1
LL0000019702	837.821	1.11985	0.189536	5.90838	3.45484e-09	2.64451e-07	mthfd2
LL0000021713	2005.55	1.19804	0.203001	5.90166	3.59852e-09	2.74677e-07	phgdh
LL0000014064	27.96	3.11199	0.527637	5.89798	3.67979e-09	2.80096e-07	LOC100329848
LL0000017280	26.2621	-7.45711	1.26517	-5.89416	3.76592e-09	2.85853e-07	LOC110438276
LL0000006179	813.043	0.700267	0.118863	5.8914	3.82945e-09	2.89868e-07	cpxm1a
LL0000011873	239.714	-1.19363	0.202648	-5.89017	3.85802e-09	2.91222e-07	gucy2f
LL0000003952	2209.46	0.736509	0.125106	5.88708	3.93079e-09	2.95895e-07	ca6
LL0000018988	28.1885	-2.24153	0.380962	-5.88388	4.0075e-09	3.00839e-07	mhc1uka
LL0000012369	1157.28	1.12941	0.192729	5.8601	4.62581e-09	3.45496e-07	hsp90aa1.1
LL0000018763	93.7421	-1.4824	0.252968	-5.86003	4.62775e-09	3.45496e-07	mchr1b
LL0000030901	1375.37	-0.709525	0.121144	-5.85685	4.71733e-09	3.51222e-07	tpx2
LL0000003831	23.6914	3.18118	0.543786	5.85006	4.91382e-09	3.64855e-07	BX957297.2
LL0000015281	15.3574	-3.44512	0.589203	-5.84709	5.00254e-09	3.70432e-07	LOC101886187
LL0000009956	1583.52	-0.96203	0.164587	-5.84513	5.06172e-09	3.73799e-07	fam102ab
LL0000002382	112.038	-1.63541	0.2801	-5.83865	5.26269e-09	3.8759e-07	BX119963.1
LL0000006174	613.39	1.07618	0.184347	5.8378	5.28954e-09	3.88517e-07	cpt1b
LL0000029669	19.7751	-4.62591	0.792779	-5.83506	5.37714e-09	3.9389e-07	sult3st4
LL0000028924	1334.54	-0.808636	0.138597	-5.83445	5.39679e-09	3.94004e-07	slmapb
LL0000001357	1060.45	-0.878805	0.150632	-5.83412	5.40761e-09	3.94004e-07	arl3l1
LL0000009366	461.945	1.45759	0.249869	5.83343	5.43006e-09	3.94585e-07	ecrg4b
LL0000035598	148.058	1.21235	0.207967	5.82953	5.55839e-09	4.02396e-07	XLOC_026848
LL0000008968	1319.07	-0.572625	0.0982328	-5.82927	5.56709e-09	4.02396e-07	dlb
LL0000005110	202.472	-1.26916	0.218064	-5.82009	5.88152e-09	4.23366e-07	ccdc90b
LL0000006903	38.3218	2.08919	0.358996	5.81954	5.90111e-09	4.23366e-07	CR786571.1
LL0000029031	9242.22	0.726084	0.124768	5.81946	5.90382e-09	4.23366e-07	smyhc1
LL0000019396	219.831	1.26661	0.21783	5.81467	6.0754e-09	4.34527e-07	mmp13a
LL0000031438	568.765	0.581386	0.100044	5.81132	6.19811e-09	4.41935e-07	uap1l1
LL0000007336	686.645	-1.9905	0.342542	-5.81096	6.21142e-09	4.41935e-07	crp3
LL0000038473	129.044	1.57462	0.271277	5.80446	6.45748e-09	4.58246e-07	zgc:103438
LL0000022443	192.22	1.58057	0.272339	5.8037	6.48682e-09	4.59132e-07	ppp1r3b
LL0000029521	2393.32	0.818603	0.141188	5.79798	6.71188e-09	4.73831e-07	stat3
LL0000002422	637.771	1.07497	0.185485	5.79548	6.81261e-09	4.7918e-07	BX248331.2
LL0000004363	61.4412	-1.34728	0.232482	-5.79523	6.82282e-09	4.7918e-07	CABZ01070527.1
LL0000011234	23.7247	-2.73825	0.473007	-5.78903	7.07951e-09	4.95929e-07	gdf2
LL0000006901	120.463	1.32994	0.230027	5.78165	7.39704e-09	5.16845e-07	CR786562.1
LL0000035593	31.5963	2.45608	0.424873	5.78073	7.43774e-09	5.18359e-07	XLOC_026835
LL0000038518	234.181	-1.18457	0.205219	-5.77222	7.82329e-09	5.43838e-07	zgc:110540
LL0000022985	1786.19	0.856284	0.148625	5.76137	8.34355e-09	5.78529e-07	qars
LL0000019348	5264.08	-0.765238	0.132847	-5.76029	8.39685e-09	5.80028e-07	mki67
LL0000038986	219.491	-1.1133	0.193279	-5.76007	8.40775e-09	5.80028e-07	zgc:172271
LL0000005509	292.739	0.780201	0.135557	5.75551	8.63796e-09	5.94405e-07	cfap45
LL0000010320	2681.18	-0.645061	0.112486	-5.73459	9.77486e-09	6.70944e-07	fgfr3
LL0000032173	471.46	0.923565	0.161108	5.7326	9.89045e-09	6.77173e-07	wu:fu71h07
LL0000027394	774.053	-0.718634	0.125496	-5.72634	1.02619e-08	7.00841e-07	si:dkey-25o16.4
LL0000032286	109.243	1.96133	0.342844	5.72076	1.06047e-08	7.22447e-07	XLOC_000695
LL0000024976	228.608	-0.832087	0.145554	-5.71669	1.08617e-08	7.38105e-07	si:ch211-119d14.3
LL0000026962	2913.23	0.746516	0.130655	5.71364	1.10586e-08	7.49616e-07	si:dkey-191g9.5
LL0000029109	549.581	0.64954	0.113739	5.71079	1.12453e-08	7.60386e-07	snx2
LL0000027722	53.3986	-1.56965	0.274923	-5.7094	1.13374e-08	7.64712e-07	si:dkey-50i6.5
LL0000031625	449.09	0.877205	0.153724	5.70637	1.1541e-08	7.76527e-07	unc45b
LL0000010024	319.289	0.735239	0.128883	5.7047	1.16548e-08	7.8225e-07	fam173a
LL0000010338	404.508	1.08769	0.190772	5.7015	1.1876e-08	7.95138e-07	fhl1b
LL0000000976	272.606	0.858164	0.150598	5.69838	1.20951e-08	8.0782e-07	angel1
LL0000012358	3044.31	0.517725	0.0909334	5.69345	1.24497e-08	8.29e-07	hsdl2
LL0000011653	123.255	2.29648	0.403393	5.69291	1.24891e-08	8.29e-07	gpr84
LL0000023630	171.451	1.05781	0.185818	5.69272	1.25034e-08	8.29e-07	rhbdd1
LL0000001310	489.651	-0.744888	0.131035	-5.68465	1.31081e-08	8.66978e-07	arhgef18b
LL0000013301	489.782	-0.923429	0.162935	-5.66745	1.44938e-08	9.56309e-07	kif20bb
LL0000028492	467.182	-0.805967	0.142382	-5.6606	1.50845e-08	9.92883e-07	slc13a3
LL0000024451	647.548	-0.691994	0.122271	-5.6595	1.51817e-08	9.96869e-07	sema7a
LL0000005878	289.407	-0.908662	0.160622	-5.65715	1.53911e-08	1.00819e-06	cnga1a
LL0000004325	87.1058	1.35368	0.239314	5.65649	1.54502e-08	1.00963e-06	CABZ01067558.1
LL0000023301	71.6755	-1.74612	0.308878	-5.6531	1.57579e-08	1.02728e-06	rbm45
LL0000024846	495.259	0.807705	0.143048	5.64638	1.63857e-08	1.06566e-06	si:ch1073-406l10.2
LL0000006804	19.7227	-5.44058	0.964576	-5.64038	1.69671e-08	1.09833e-06	CR749763.3
LL0000020743	761.901	-0.784578	0.139101	-5.64037	1.69686e-08	1.09833e-06	numa1
LL0000010143	2260.94	0.694139	0.123095	5.63904	1.71004e-08	1.10423e-06	farsa
LL0000025122	228.225	1.54589	0.274203	5.63775	1.72289e-08	1.1099e-06	si:ch211-147m6.1
LL0000028620	1826.23	-0.900007	0.159783	-5.63267	1.77444e-08	1.14042e-06	slc25a3a
LL0000039400	634.081	-1.78874	0.317803	-5.62845	1.81837e-08	1.1659e-06	znf1015
LL0000005879	411.074	-1.05506	0.187961	-5.61317	1.98649e-08	1.2707e-06	cnga1b
LL0000014260	55.2188	1.50789	0.268677	5.61227	1.99694e-08	1.27439e-06	LOC100535130
LL0000005026	545.624	-0.881861	0.157153	-5.61147	2.00611e-08	1.27725e-06	ccdc125
LL0000000065	4376.25	0.591561	0.105488	5.60785	2.04851e-08	1.30121e-06	abcf1
LL0000021516	72.695	1.37603	0.245419	5.60683	2.06067e-08	1.30589e-06	pde9al
LL0000032835	273.511	1.3255	0.236603	5.60222	2.11622e-08	1.33787e-06	XLOC_005357
LL0000039012	73.3489	1.39086	0.248293	5.60171	2.12242e-08	1.33787e-06	zgc:173709
LL0000038548	9784.49	-1.58763	0.283432	-5.60143	2.12586e-08	1.33787e-06	zgc:112265
LL0000012467	3160.04	0.436374	0.0779303	5.59954	2.14916e-08	1.34941e-06	idh3a
LL0000039168	1869.79	-0.471413	0.0842977	-5.59224	2.24164e-08	1.40425e-06	zgc:56235
LL0000019918	429.769	1.23192	0.220333	5.59118	2.25535e-08	1.40959e-06	myrfl
LL0000008254	87.3783	2.05338	0.36755	5.58667	2.31461e-08	1.44332e-06	CU856343.1
LL0000029659	131.217	1.13559	0.20335	5.5844	2.34514e-08	1.45902e-06	sult1st5
LL0000040427	892.124	-1.76629	0.316387	-5.58267	2.3685e-08	1.46929e-06	hbbe1.3
LL0000038506	1182.23	-0.463825	0.0830873	-5.58238	2.37243e-08	1.46929e-06	zgc:110239
LL0000024115	326.692	-1.06697	0.191148	-5.58188	2.37926e-08	1.47018e-06	rx2
LL0000005346	835.844	-0.737973	0.132242	-5.58047	2.39875e-08	1.47761e-06	cdk1
LL0000028571	229.896	-0.998168	0.178876	-5.58022	2.40213e-08	1.47761e-06	slc22a7b.3
LL0000004240	23.6447	-4.52876	0.811806	-5.57862	2.42439e-08	1.48794e-06	CABZ01059408.1
LL0000024865	117.869	1.34249	0.240678	5.57796	2.43353e-08	1.4902e-06	si:ch1073-513e17.1
LL0000009592	117.951	1.32368	0.237484	5.57377	2.49281e-08	1.52307e-06	elovl8b
LL0000023118	433.494	-0.659501	0.118524	-5.56427	2.63245e-08	1.60291e-06	racgap1
LL0000021256	143.358	1.49262	0.268259	5.56409	2.63524e-08	1.60291e-06	paplnb
LL0000011850	2725.23	1.13277	0.203603	5.5636	2.6426e-08	1.60381e-06	gtpbp1
LL0000000346	46.082	-1.93559	0.348048	-5.56128	2.67805e-08	1.62171e-06	adgre5b.2
LL0000013815	52.122	2.08181	0.374509	5.55878	2.71673e-08	1.63894e-06	LO018107.1
LL0000030350	558.631	-0.939539	0.169023	-5.55866	2.71854e-08	1.63894e-06	tkfc
LL0000021602	8536.13	-0.575401	0.10354	-5.55728	2.74006e-08	1.64736e-06	per3
LL0000010550	97.3706	1.82153	0.32779	5.55699	2.7446e-08	1.64736e-06	FO904966.1
LL0000020206	322.16	-0.730802	0.131911	-5.54011	3.02287e-08	1.8104e-06	nepro
LL0000039177	108.952	1.27916	0.230966	5.53828	3.05459e-08	1.82538e-06	zgc:56699
LL0000001738	232.266	-0.91695	0.165606	-5.53695	3.07782e-08	1.83524e-06	b3gntl1
LL0000030170	434.763	-0.723546	0.130821	-5.53083	3.18722e-08	1.89632e-06	tert
LL0000038659	171.854	0.879882	0.159167	5.52806	3.238e-08	1.92234e-06	zgc:123295
LL0000038964	88.7745	3.05828	0.554492	5.51547	3.47856e-08	2.06067e-06	zgc:172053
LL0000026342	82.9978	-1.85562	0.336472	-5.51492	3.48936e-08	2.06258e-06	si:ch73-233m11.2
LL0000028581	1415.64	-0.770284	0.13983	-5.50873	3.61438e-08	2.13186e-06	slc25a10
LL0000012954	1840.25	-2.62515	0.476656	-5.50743	3.64105e-08	2.14295e-06	itih3b
LL0000034755	52.5833	1.9227	0.349434	5.50233	3.74811e-08	2.20121e-06	XLOC_019741
LL0000030348	869.705	-0.945105	0.171807	-5.50097	3.77699e-08	2.2134e-06	tk1
LL0000003616	89.0566	1.31815	0.239653	5.50025	3.79254e-08	2.21774e-06	BX908753.1
LL0000024686	2219.51	0.967113	0.175849	5.49967	3.80496e-08	2.22024e-06	shmt1
LL0000021542	1980.23	0.516333	0.0940228	5.49157	3.98374e-08	2.31959e-06	pdk4
LL0000011478	960.623	-0.688095	0.1254	-5.4872	4.08358e-08	2.37266e-06	gngt1
LL0000003341	20.8399	-7.27478	1.32787	-5.47855	4.28836e-08	2.48634e-06	BX649453.1
LL0000000928	1744.04	0.467133	0.085483	5.46462	4.63889e-08	2.68386e-06	als2b
LL0000031722	613.392	-0.567884	0.10394	-5.4636	4.66573e-08	2.69367e-06	usp39
LL0000026726	18.0625	-2.43373	0.445812	-5.45908	4.78595e-08	2.75723e-06	si:dkey-12e7.4
LL0000009728	2829.9	0.397615	0.072938	5.45141	4.99714e-08	2.87283e-06	epn2
LL0000011903	8402.84	-0.660377	0.121174	-5.44981	5.04246e-08	2.89278e-06	h2afx1
LL0000020363	883.268	-0.511811	0.0939275	-5.44901	5.06516e-08	2.8997e-06	nkiras2
LL0000012368	975.448	3.39324	0.623205	5.44483	5.18559e-08	2.9567e-06	hsp70l
LL0000025411	110.796	-1.22518	0.225019	-5.4448	5.18644e-08	2.9567e-06	si:ch211-196h16.5
LL0000015687	20.6697	-6.86898	1.26205	-5.4427	5.24788e-08	2.98548e-06	LOC103909694
LL0000000477	1980.54	0.927369	0.170451	5.44069	5.30736e-08	3.01303e-06	agr2
LL0000040399	73.3188	2.42107	0.445663	5.43251	5.55653e-08	3.14793e-06	LOC101886033
LL0000028594	1669.92	0.600821	0.110693	5.42781	5.70508e-08	3.22538e-06	slc25a20
LL0000026338	74.5796	-1.25576	0.231419	-5.42634	5.75209e-08	3.24523e-06	si:ch73-233f7.6
LL0000002882	91.3739	-7.26786	1.33994	-5.42404	5.82674e-08	3.28055e-06	BX511034.1
LL0000025381	255.017	1.79024	0.330177	5.42205	5.89188e-08	3.31039e-06	si:ch211-194m7.3
LL0000012868	271.993	1.75275	0.323455	5.41884	5.99856e-08	3.36339e-06	irg1l
LL0000039392	658.378	0.637227	0.117742	5.41207	6.23018e-08	3.48609e-06	znf1007
LL0000026260	63.545	-1.67774	0.310045	-5.41128	6.25742e-08	3.49415e-06	si:ch73-170d6.2
LL0000027423	229.763	-0.875759	0.161958	-5.40734	6.3969e-08	3.56474e-06	si:dkey-262k9.4
LL0000024863	1304.53	-0.93014	0.172056	-5.40602	6.44388e-08	3.58359e-06	si:ch1073-469d17.2
LL0000019531	1421.24	0.63497	0.117486	5.40463	6.49416e-08	3.59838e-06	mrpl12
LL0000010383	632.899	0.828386	0.153276	5.40456	6.49689e-08	3.59838e-06	fkbp9
LL0000009585	900.552	-0.894805	0.165869	-5.39465	6.86591e-08	3.79505e-06	elovl4b
LL0000019636	39.8948	-2.93122	0.543464	-5.39358	6.90687e-08	3.80997e-06	msh4
LL0000031106	108.453	-1.05654	0.195912	-5.39291	6.93264e-08	3.81646e-06	trim35-7
LL0000025663	217.163	-0.973207	0.180531	-5.39081	7.01413e-08	3.85353e-06	si:ch211-225g23.1
LL0000039653	912.132	-0.526393	0.0976577	-5.39018	7.03854e-08	3.85916e-06	znf711
LL0000004836	3146.9	-1.002	0.18616	-5.38248	7.3465e-08	4.01992e-06	camk1gb
LL0000036711	808.063	-0.909864	0.169077	-5.38137	7.39212e-08	4.03678e-06	XLOC_034863
LL0000030479	328.226	-1.03061	0.191542	-5.38059	7.42439e-08	4.0463e-06	tmem136b
LL0000022622	292.227	0.789915	0.146826	5.37994	7.45092e-08	4.05265e-06	prmt2
LL0000001103	2032.88	-0.963252	0.179137	-5.37719	7.56589e-08	4.10698e-06	anxa1c
LL0000026497	384.886	1.00549	0.187126	5.37333	7.72937e-08	4.18738e-06	si:ch73-359m17.9
LL0000020682	334.328	0.754146	0.140446	5.36965	7.88901e-08	4.26539e-06	nthl1
LL0000021369	41.1841	-1.85133	0.345053	-5.36536	8.07874e-08	4.35932e-06	pcdh1g1
LL0000015638	22.8621	-3.88652	0.725249	-5.35887	8.37425e-08	4.50985e-06	LOC103909472
LL0000004990	2104.64	1.00128	0.186869	5.3582	8.40542e-08	4.5177e-06	cbr1l
LL0000022562	429.786	-0.982054	0.183307	-5.35743	8.44157e-08	4.52821e-06	prim1
LL0000018999	11.3042	3.92949	0.733553	5.3568	8.47104e-08	4.53509e-06	mhc2dab
LL0000009099	338.017	-0.824625	0.153955	-5.35627	8.49575e-08	4.53939e-06	dnase1l4.2
LL0000020651	758.525	0.543551	0.101634	5.3481	8.88829e-08	4.73984e-06	nsfb
LL0000007605	237.403	0.928914	0.17384	5.3435	9.11708e-08	4.85235e-06	CT573383.1
LL0000038398	474.984	1.28936	0.241401	5.34113	9.23684e-08	4.90651e-06	zdhhc8a
LL0000009878	341.904	1.00174	0.18779	5.33434	9.58905e-08	5.08369e-06	exorh
LL0000023052	410.608	0.784001	0.147049	5.33156	9.73721e-08	5.15221e-06	rab34a
LL0000000145	853.2	1.10099	0.206574	5.32978	9.83338e-08	5.18495e-06	acat2
LL0000011466	3061.16	-0.84542	0.158624	-5.32971	9.83714e-08	5.18495e-06	gnb5b
LL0000001025	49.9218	1.81731	0.341034	5.32881	9.88568e-08	5.20048e-06	ankrd1b
LL0000000031	669.455	-0.914409	0.171781	-5.3231	1.02012e-07	5.35612e-06	abca4a
LL0000031513	710.268	-0.642437	0.120703	-5.32247	1.0237e-07	5.36457e-06	ubl7a
LL0000006557	14.9656	-5.12469	0.963262	-5.32014	1.03687e-07	5.42316e-06	CR391991.4
LL0000028861	4141.42	0.488931	0.0919318	5.31841	1.04677e-07	5.46446e-06	slc7a3a
LL0000025875	41.3266	1.58664	0.298534	5.31479	1.06782e-07	5.56368e-06	si:ch211-256e16.6
LL0000008959	652.854	-0.518364	0.0975614	-5.31321	1.07713e-07	5.60149e-06	dixdc1b
LL0000028832	1482.12	0.572174	0.107757	5.30984	1.0972e-07	5.68841e-06	slc6a16b
LL0000011264	352.158	0.897087	0.168952	5.30971	1.09802e-07	5.68841e-06	gfer
LL0000018785	162.122	1.04186	0.196245	5.30897	1.10248e-07	5.7007e-06	mcoln3a
LL0000038240	1945.66	0.957689	0.180479	5.30638	1.11825e-07	5.77125e-06	yars
LL0000004196	719.738	1.12241	0.211791	5.29964	1.16031e-07	5.97455e-06	CABZ01055306.1
LL0000008966	1457.14	-0.575119	0.108526	-5.29937	1.16202e-07	5.97455e-06	dla
LL0000029736	370.985	-0.744468	0.140784	-5.288	1.23658e-07	6.3459e-06	syk
LL0000022684	130.23	1.32686	0.251082	5.28457	1.26003e-07	6.45409e-06	prr16
LL0000019701	481.424	1.63598	0.309861	5.27971	1.29385e-07	6.6149e-06	mthfd1l
LL0000000878	375.829	1.55898	0.295451	5.27663	1.3158e-07	6.71451e-06	aldh8a1
LL0000006747	220.395	1.49392	0.283178	5.27555	1.32355e-07	6.73576e-06	CR589947.2
LL0000013590	955.31	0.770266	0.146012	5.27537	1.32491e-07	6.73576e-06	ldlrb
LL0000022224	212.278	-0.779254	0.147759	-5.27381	1.33621e-07	6.78058e-06	pnpla4
LL0000028312	25.1175	-4.31239	0.818069	-5.27143	1.35367e-07	6.8564e-06	si:dkeyp-94g1.1
LL0000038989	125.226	1.01823	0.193226	5.26965	1.36686e-07	6.91036e-06	zgc:172323
LL0000034590	20.1736	-6.20012	1.17745	-5.2657	1.39653e-07	7.04732e-06	XLOC_018359
LL0000039869	131.035	2.17795	0.413692	5.26467	1.40439e-07	7.07385e-06	LOC100150882
LL0000013328	926.014	-0.756665	0.143759	-5.26344	1.41387e-07	7.1085e-06	kifc1
LL0000034218	224.627	2.96336	0.563187	5.26177	1.42674e-07	7.16e-06	XLOC_016022
LL0000011980	207.518	-1.10243	0.209808	-5.25445	1.48471e-07	7.43721e-06	hcn3
LL0000014221	22.3363	2.54524	0.485354	5.2441	1.57048e-07	7.84209e-06	LOC100334612
LL0000011673	1498.52	0.744868	0.142042	5.244	1.5713e-07	7.84209e-06	gpx3
LL0000012509	1676.11	0.413747	0.0789208	5.24256	1.5836e-07	7.88905e-06	ifrd2
LL0000019471	1978.34	0.482612	0.0920737	5.24159	1.592e-07	7.91641e-06	mpc1
LL0000020746	1514.22	-0.48033	0.0916664	-5.23998	1.60597e-07	7.97135e-06	nup107
LL0000014209	29.1337	-2.06	0.393212	-5.23891	1.61527e-07	8.00291e-06	LOC100334341
LL0000021208	2249.06	0.637082	0.121615	5.23852	1.61873e-07	8.00551e-06	padi2
LL0000029185	335.039	-0.610766	0.1166	-5.23812	1.62223e-07	8.00827e-06	sox18
LL0000013914	108.024	-1.5772	0.301157	-5.23713	1.63093e-07	8.03666e-06	LOC100002469
LL0000005142	57.2193	1.44921	0.276974	5.23228	1.67432e-07	8.23558e-06	ccl38.1
LL0000023706	980.161	0.827434	0.158257	5.22842	1.70967e-07	8.39434e-06	riox2
LL0000014185	20.0189	-2.51637	0.481484	-5.22628	1.7295e-07	8.47644e-06	LOC100333474
LL0000038744	3296.99	0.869273	0.166418	5.22342	1.75648e-07	8.58896e-06	zgc:153704
LL0000011990	140.69	1.06488	0.203875	5.22318	1.75877e-07	8.58896e-06	hdac12
LL0000002888	39.7281	-5.44768	1.04355	-5.22034	1.78593e-07	8.706e-06	BX511034.7
LL0000001751	2004.82	0.437253	0.0837737	5.21945	1.79452e-07	8.73224e-06	b4galt4
LL0000002048	1654.43	-1.0053	0.192753	-5.21546	1.83361e-07	8.90656e-06	btbd17b
LL0000007239	163.746	1.55883	0.299003	5.21344	1.85371e-07	8.98816e-06	CR936462.1
LL0000037262	33.7163	-2.46489	0.473326	-5.20758	1.91314e-07	9.25988e-06	XLOC_039630
LL0000020045	1266	-0.767553	0.147413	-5.20681	1.9211e-07	9.27485e-06	ncapg
LL0000039227	168.039	-1.94322	0.373226	-5.20656	1.92378e-07	9.27485e-06	zgc:77118
LL0000025323	183.993	-5.81251	1.11644	-5.2063	1.92645e-07	9.27485e-06	si:ch211-181d7.3
LL0000029684	521.406	-0.590258	0.1134	-5.20512	1.93868e-07	9.31727e-06	supt3h
LL0000015310	19.1572	2.35998	0.453509	5.20383	1.95224e-07	9.35704e-06	LOC101886407
LL0000024503	186.612	1.51404	0.290956	5.20368	1.95382e-07	9.35704e-06	serpinb1l2
LL0000014442	31.1826	-2.12393	0.408662	-5.19728	2.02227e-07	9.66786e-06	LOC100538188
LL0000030075	147.917	-1.09406	0.210645	-5.19385	2.05986e-07	9.82034e-06	tcf19l
LL0000009493	6104.04	0.488828	0.0941192	5.19372	2.06137e-07	9.82034e-06	eif2s2
LL0000032564	28.1361	3.51769	0.677349	5.19333	2.06571e-07	9.82382e-06	LOC103911776
LL0000032230	18.2048	2.89549	0.557864	5.19031	2.09944e-07	9.96685e-06	XLOC_000322
LL0000019038	498.667	-1.19136	0.229574	-5.18942	2.10947e-07	9.99704e-06	miga2
LL0000013206	177.404	-1.11575	0.215043	-5.18852	2.11975e-07	1.00283e-05	kcnv2a
LL0000031079	732.38	-0.674599	0.130139	-5.18368	2.17546e-07	1.02741e-05	trim2a
LL0000011192	101.062	1.10807	0.214022	5.17738	2.2502e-07	1.06087e-05	gbp1
LL0000018857	300.16	1.10301	0.213149	5.17484	2.28106e-07	1.07356e-05	megf6a
LL0000039257	801.944	1.01421	0.1962	5.1693	2.34969e-07	1.10391e-05	zgc:86709
LL0000035618	14.5536	-2.75132	0.532275	-5.16899	2.35365e-07	1.10391e-05	XLOC_026950
LL0000004961	1015.79	0.729357	0.141114	5.16855	2.35912e-07	1.10457e-05	cavin4b
LL0000011268	898.291	0.790634	0.15298	5.16821	2.36352e-07	1.10473e-05	gfm1
LL0000008672	3981.58	-0.567042	0.109755	-5.16643	2.38605e-07	1.1132e-05	dap1b
LL0000012081	428.275	0.663103	0.128356	5.16614	2.38981e-07	1.1132e-05	hgh1
LL0000032677	20.4728	-3.8516	0.745654	-5.1654	2.39924e-07	1.11569e-05	XLOC_004006
LL0000017168	10.4373	-3.75371	0.726798	-5.16473	2.40786e-07	1.1172e-05	LOC110438080
LL0000012380	7482.83	0.648204	0.125511	5.16451	2.4107e-07	1.1172e-05	hspa5
LL0000001527	2681.67	0.798067	0.154579	5.16283	2.43243e-07	1.12536e-05	atf5b
LL0000022835	303.327	-0.844283	0.163599	-5.1607	2.46028e-07	1.13631e-05	ptgir
LL0000020667	340.394	-0.906106	0.175592	-5.16028	2.46579e-07	1.13693e-05	nt5c1aa
LL0000009557	698.916	1.23777	0.239915	5.15919	2.48022e-07	1.14166e-05	elf3
LL0000005248	4115.16	0.482675	0.0936298	5.15515	2.53431e-07	1.16321e-05	cd63
LL0000001062	220.729	0.808914	0.156917	5.15505	2.53559e-07	1.16321e-05	anks3
LL0000007716	198.319	1.5434	0.299441	5.15426	2.5463e-07	1.16585e-05	ctbs
LL0000016260	27.3987	2.00552	0.38912	5.154	2.5499e-07	1.16585e-05	LOC103912045
LL0000014313	155.153	1.05737	0.20522	5.15237	2.57214e-07	1.1727e-05	LOC100536116
LL0000016438	14.9939	-6.88888	1.33706	-5.15227	2.57349e-07	1.1727e-05	LOC108180723
LL0000022420	311.827	-0.910896	0.17684	-5.15096	2.59155e-07	1.17896e-05	ppp1r14aa
LL0000020415	983.89	-0.99522	0.1933	-5.14856	2.62487e-07	1.19213e-05	nme2a
LL0000008325	33.7976	3.74585	0.727834	5.14658	2.65284e-07	1.20283e-05	CU927934.3
LL0000019734	1494.24	0.910167	0.177051	5.14071	2.73707e-07	1.23895e-05	mtr
LL0000007762	956.844	0.995352	0.193928	5.13259	2.85787e-07	1.29149e-05	ctsl.1
LL0000003917	2393.08	-2.37718	0.463288	-5.13111	2.88043e-07	1.29868e-05	c3a.3
LL0000011145	5831.57	0.653764	0.127417	5.13092	2.8833e-07	1.29868e-05	gars
LL0000013407	149.811	1.10382	0.215318	5.12646	2.95235e-07	1.32758e-05	klhl35
LL0000012717	204.124	0.785933	0.153318	5.12615	2.95726e-07	1.3276e-05	im:7151449
LL0000038855	358.905	0.631518	0.123205	5.12573	2.96383e-07	1.32836e-05	zgc:162936
LL0000001260	260.35	-0.745325	0.145418	-5.12539	2.96919e-07	1.32858e-05	arhgap11a
LL0000026801	537.541	1.60997	0.314181	5.12434	2.98586e-07	1.33385e-05	si:dkey-159n16.2
LL0000019042	1052.9	-0.560792	0.109468	-5.12289	3.00884e-07	1.34151e-05	mindy3
LL0000012640	14.3248	6.82613	1.33254	5.12264	3.01285e-07	1.34151e-05	il11b
LL0000010165	778.267	-0.648578	0.126626	-5.12201	3.02295e-07	1.34381e-05	fbln1
LL0000013436	639.377	-0.853479	0.166678	-5.12054	3.0467e-07	1.35216e-05	knl1
LL0000040128	117.001	-1.04867	0.20501	-5.11522	3.13376e-07	1.38854e-05	rgs9bp
LL0000012158	342.041	0.829306	0.162176	5.11362	3.16045e-07	1.39809e-05	hmbsa
LL0000022564	201.181	-1.00939	0.197566	-5.10911	3.23682e-07	1.42955e-05	primpol
LL0000000917	19.341	3.53575	0.692093	5.10878	3.24245e-07	1.42972e-05	alox5b.2
LL0000007265	1102.87	-0.741737	0.145278	-5.10564	3.29674e-07	1.45131e-05	crabp2a
LL0000010381	385.076	0.855332	0.167572	5.10426	3.32091e-07	1.45959e-05	fkbp7
LL0000000352	52.0436	1.58016	0.309978	5.09767	3.43857e-07	1.50887e-05	adgrf3a
LL0000021547	574.883	0.568923	0.111817	5.08798	3.61898e-07	1.58549e-05	pdlim4
LL0000018262	210.729	1.33742	0.262896	5.08725	3.63287e-07	1.58902e-05	LOC799574
LL0000026832	6274.76	-0.709354	0.13945	-5.08679	3.6418e-07	1.58952e-05	si:dkey-164f24.2
LL0000031706	809.182	-0.970978	0.19089	-5.08659	3.64568e-07	1.58952e-05	usp21
LL0000013233	2557.18	0.560403	0.110196	5.08553	3.66609e-07	1.59586e-05	kdelr2a
LL0000023206	1793.3	0.657574	0.129343	5.08397	3.69636e-07	1.60647e-05	rars
LL0000022680	1032.19	0.534089	0.105207	5.07655	3.84347e-07	1.66775e-05	prr13
LL0000028775	1497.66	-0.390562	0.076988	-5.07302	3.91546e-07	1.69629e-05	slc44a4
LL0000039675	33.6556	-3.48971	0.688106	-5.07147	3.94747e-07	1.70744e-05	znf977
LL0000028053	356.659	-1.35006	0.266304	-5.06963	3.98591e-07	1.72118e-05	si:dkey-97a13.12
LL0000025750	362.325	-0.687363	0.135592	-5.06935	3.99187e-07	1.72118e-05	si:ch211-236p5.2
LL0000026097	1409.52	-1.13469	0.223907	-5.06768	4.02692e-07	1.73355e-05	si:ch211-63p21.1
LL0000013235	485.071	0.775463	0.153096	5.06521	4.07948e-07	1.7534e-05	kdelr3
LL0000007244	338.111	-0.710766	0.140386	-5.06295	4.12817e-07	1.77154e-05	CR936540.1
LL0000020899	15540.7	-0.842734	0.166539	-5.06029	4.18621e-07	1.79362e-05	opn1sw2
LL0000009059	667.359	0.52865	0.104536	5.05712	4.25637e-07	1.82082e-05	dnajc10
LL0000004835	1691.61	-0.739302	0.1463	-5.05333	4.34162e-07	1.85437e-05	camk1ga
LL0000025521	23.5453	-3.35837	0.664932	-5.05069	4.40211e-07	1.87727e-05	si:ch211-209j10.6
LL0000024168	4759.99	-0.694543	0.137601	-5.0475	4.47633e-07	1.90594e-05	saga
LL0000005173	374.551	-1.06458	0.21094	-5.04684	4.49167e-07	1.90948e-05	ccnf
LL0000007475	88.8472	-2.04462	0.405185	-5.04613	4.50843e-07	1.91362e-05	CT009487.2
LL0000004960	615.705	0.648931	0.12861	5.04573	4.51785e-07	1.91464e-05	cavin4a
LL0000028004	57.9792	-1.55799	0.308899	-5.0437	4.56619e-07	1.93212e-05	si:dkey-88n24.5
LL0000004458	379.658	0.859728	0.170826	5.03276	4.83468e-07	2.04256e-05	CABZ01077217.1
LL0000008085	195.468	-1.71755	0.341406	-5.03081	4.88407e-07	2.06023e-05	CU571315.3
LL0000020044	615.899	-0.834266	0.165863	-5.02986	4.9085e-07	2.06734e-05	ncapd3
LL0000030574	1154.47	-0.862415	0.171491	-5.02892	4.93262e-07	2.07429e-05	tmem237a
LL0000003559	11.7628	-3.0684	0.610234	-5.02823	4.9503e-07	2.07852e-05	BX901878.2
LL0000039065	187.17	4.26944	0.849353	5.0267	4.98997e-07	2.09195e-05	zgc:174917
LL0000008000	27.468	-6.92462	1.37787	-5.02559	5.01899e-07	2.10088e-05	CU468164.1
LL0000026925	26.8622	2.64443	0.526243	5.0251	5.03173e-07	2.10298e-05	si:dkey-183k8.2
LL0000014288	86.9384	1.77399	0.353172	5.02304	5.08603e-07	2.12242e-05	LOC100535543
LL0000012629	752.231	0.720138	0.143541	5.01694	5.25007e-07	2.18753e-05	ikbkb
LL0000023137	175.949	-0.810689	0.161666	-5.0146	5.3143e-07	2.21091e-05	rad54l
LL0000025706	503.194	-1.04421	0.208315	-5.01266	5.36829e-07	2.22997e-05	si:ch211-22d5.2
LL0000039259	300.949	-0.749245	0.149594	-5.00851	5.48516e-07	2.27505e-05	zgc:86764
LL0000004388	655.379	0.923862	0.184486	5.00775	5.50689e-07	2.28059e-05	CABZ01072309.1
LL0000017574	9.69668	3.20418	0.640108	5.00568	5.56641e-07	2.30174e-05	LOC110439324
LL0000001267	677.226	-0.670899	0.134143	-5.00136	5.6926e-07	2.35036e-05	arhgap19
LL0000003789	6.46821	-6.56231	1.31307	-4.99767	5.80259e-07	2.39214e-05	BX942819.1
LL0000038665	117.342	1.02425	0.204973	4.997	5.82288e-07	2.39644e-05	zgc:136308
LL0000027309	29.0442	-6.77002	1.35489	-4.99675	5.8306e-07	2.39644e-05	si:dkey-23k10.3
LL0000030709	158.347	-1.0849	0.217409	-4.99016	6.03301e-07	2.4759e-05	tmx3a
LL0000032645	32.1335	-2.40738	0.482486	-4.98952	6.05284e-07	2.4803e-05	XLOC_003692
LL0000021409	14.5261	4.00028	0.804446	4.97271	6.60241e-07	2.70144e-05	pcdh2g3
LL0000005552	307.314	0.573749	0.115405	4.97162	6.63956e-07	2.71257e-05	chac2
LL0000024230	1226.77	-1.59037	0.319958	-4.97055	6.67639e-07	2.72353e-05	sb:cb37
LL0000025844	640.795	-0.861921	0.173514	-4.96743	6.78465e-07	2.76355e-05	si:ch211-253b8.5
LL0000001523	664.526	1.29029	0.25985	4.96552	6.85157e-07	2.78665e-05	atf3
LL0000034983	37.1601	-7.16564	1.44383	-4.96294	6.94355e-07	2.81985e-05	XLOC_021534
LL0000001828	1289.44	0.696513	0.140394	4.96114	7.00791e-07	2.84175e-05	bcat1
LL0000024992	1072.28	4.05438	0.81774	4.95803	7.12122e-07	2.88341e-05	si:ch211-121a2.2
LL0000019639	1873.71	-0.55779	0.112561	-4.95543	7.217e-07	2.91785e-05	msi1
LL0000015533	10.0006	-7.08418	1.43078	-4.95128	7.37284e-07	2.97644e-05	LOC103908938
LL0000012735	1239.58	0.642226	0.12972	4.95085	7.38916e-07	2.97862e-05	impdh2
LL0000028870	271.376	-0.899651	0.181765	-4.94952	7.43971e-07	2.99457e-05	slc7a9
LL0000022307	458.746	1.01019	0.204138	4.94854	7.47714e-07	3.00519e-05	pon1
LL0000021290	392.695	1.17302	0.237457	4.93993	7.81489e-07	3.13631e-05	parm1
LL0000031647	273.714	-1.12061	0.226964	-4.93741	7.91667e-07	3.17249e-05	unm_sa821
LL0000032513	28.0597	-3.42503	0.693947	-4.93558	7.99136e-07	3.19772e-05	XLOC_002539
LL0000008589	297.789	0.908026	0.184007	4.93473	8.02602e-07	3.20688e-05	cyp2p10
LL0000013282	1493.06	-0.608457	0.123576	-4.92374	8.4906e-07	3.38754e-05	kif11
LL0000038774	185.785	1.14281	0.232131	4.92313	8.51693e-07	3.39307e-05	zgc:154086
LL0000020572	1571.58	0.714083	0.145063	4.92259	8.54081e-07	3.39503e-05	nr1d4b
LL0000007282	1715.14	-0.812668	0.165094	-4.92245	8.54675e-07	3.39503e-05	creb1b
LL0000028617	114.509	1.54878	0.314915	4.91808	8.73958e-07	3.46657e-05	slc25a38a
LL0000013451	642.434	-0.913977	0.185892	-4.9167	8.80134e-07	3.486e-05	krcp
LL0000007579	27.7259	-2.91143	0.592258	-4.91582	8.84104e-07	3.49664e-05	CT573204.1
LL0000012953	1418.29	-1.55194	0.315906	-4.91266	8.98513e-07	3.54847e-05	itih3a
LL0000019384	359.047	0.796755	0.162328	4.90832	9.18604e-07	3.62257e-05	mlycd
LL0000016307	11.0079	-3.30525	0.67391	-4.90459	9.36239e-07	3.68678e-05	LOC108179174
LL0000008159	25.1032	2.08031	0.424276	4.90321	9.42827e-07	3.70736e-05	CU657980.1
LL0000027559	18.403	3.99979	0.815895	4.90234	9.47027e-07	3.71852e-05	si:dkey-30g5.1
LL0000031269	2708.11	0.469752	0.0958492	4.90095	9.53758e-07	3.73956e-05	tsr1
LL0000015143	65.5064	-1.16491	0.237871	-4.89725	9.71849e-07	3.80501e-05	LOC101885586
LL0000036828	8.12946	6.25891	1.2785	4.89552	9.80442e-07	3.83315e-05	XLOC_035750
LL0000008858	1279.13	-0.612491	0.125127	-4.89495	9.83284e-07	3.83875e-05	dgkaa
LL0000013959	10.1202	-6.47287	1.32325	-4.89163	1.00003e-06	3.89854e-05	LOC100006216
LL0000018039	305.394	0.92401	0.189029	4.8882	1.01764e-06	3.96152e-05	LOC110440113
LL0000018402	565.376	-0.768147	0.157224	-4.88569	1.03068e-06	4.00098e-05	lrrcc1
LL0000020565	173.98	-1.18958	0.243482	-4.88568	1.03071e-06	4.00098e-05	nr0b1
LL0000021465	1592.49	0.448627	0.0919408	4.87952	1.06346e-06	4.12224e-05	pcyox1
LL0000000032	1055.78	-0.812004	0.166448	-4.87843	1.06935e-06	4.13917e-05	abca4b
LL0000020805	235.691	1.04829	0.214903	4.87794	1.07201e-06	4.14358e-05	oca2
LL0000031671	237.598	1.27187	0.260806	4.87668	1.07886e-06	4.16415e-05	uraha
LL0000021528	336.952	-0.958902	0.196647	-4.87627	1.08111e-06	4.16692e-05	pdha1b
LL0000029791	2285.01	-0.819838	0.168191	-4.87444	1.09118e-06	4.19982e-05	syt5a
LL0000027363	44.5914	-2.36482	0.485212	-4.87378	1.09482e-06	4.20259e-05	si:dkey-250k10.1
LL0000028674	70.178	1.85038	0.379661	4.87375	1.09499e-06	4.20259e-05	slc2a6
LL0000001024	307.908	0.836102	0.171562	4.87347	1.09653e-06	4.2026e-05	ankrd1a
LL0000009117	249.428	-0.677477	0.139023	-4.87312	1.09849e-06	4.2042e-05	dnmt3bb.2
LL0000020807	833.329	0.981998	0.201578	4.87155	1.10725e-06	4.23178e-05	ociad2
LL0000000182	107.078	-1.45603	0.298932	-4.87078	1.1116e-06	4.24245e-05	acot19
LL0000009685	2605.17	-0.645538	0.132594	-4.86851	1.12442e-06	4.28537e-05	epas1b
LL0000025804	612.352	-0.772011	0.158625	-4.86689	1.13367e-06	4.30861e-05	si:ch211-244o22.2
LL0000018051	40.1255	1.96523	0.403796	4.86689	1.13368e-06	4.30861e-05	LOC110440132
LL0000029074	1239.69	0.634388	0.130388	4.86539	1.1423e-06	4.33199e-05	snrpa1
LL0000010171	78.8309	-1.57464	0.323648	-4.86527	1.14301e-06	4.33199e-05	fbn2a
LL0000000805	32.2046	-2.27563	0.467788	-4.86467	1.14646e-06	4.33902e-05	AL953907.1
LL0000012703	137.365	-0.787172	0.161854	-4.86345	1.15355e-06	4.3598e-05	im:6904045
LL0000002091	285.869	-0.757875	0.155851	-4.86282	1.15723e-06	4.36766e-05	bub1bb
LL0000021793	153.026	-0.866243	0.17816	-4.86216	1.16111e-06	4.37624e-05	pik3ap1
LL0000004891	3189.85	0.471382	0.0969896	4.86013	1.17311e-06	4.41535e-05	capns1b
LL0000027862	24.6075	2.71458	0.55874	4.85839	1.18346e-06	4.44818e-05	si:dkey-73p2.1
LL0000000386	355.324	1.02843	0.211733	4.85719	1.19062e-06	4.46893e-05	adm2a
LL0000033114	49.8877	1.25309	0.258155	4.854	1.20993e-06	4.53516e-05	XLOC_007676
LL0000018028	9.11651	-6.25053	1.28982	-4.84604	1.2595e-06	4.71448e-05	LOC110440095
LL0000001605	3941.48	0.400647	0.0826949	4.84488	1.26689e-06	4.73564e-05	atp5f1d
LL0000031418	5085.05	0.600193	0.123954	4.84204	1.2851e-06	4.79711e-05	txnrd3
LL0000010265	39564.6	-2.05776	0.425068	-4.841	1.29186e-06	4.81463e-05	fetub
LL0000018673	1971.65	-0.512561	0.105884	-4.84078	1.29333e-06	4.81463e-05	marcksa
LL0000011091	753.366	-0.647418	0.133873	-4.83606	1.3244e-06	4.9236e-05	gadd45gb.1
LL0000001122	742.652	0.476636	0.0986003	4.83403	1.33799e-06	4.96733e-05	ap1m3
LL0000000190	999.516	-0.981459	0.203056	-4.83345	1.3419e-06	4.97506e-05	acox1
LL0000028215	1395.92	-0.692964	0.14347	-4.83002	1.36523e-06	5.05467e-05	si:dkeyp-57d7.4
LL0000020737	417.011	-0.601589	0.124596	-4.82833	1.37683e-06	5.09072e-05	nuf2
LL0000014514	13.8326	-4.12623	0.85487	-4.82674	1.38789e-06	5.12465e-05	LOC101882330
LL0000011065	445.184	-0.977006	0.202511	-4.82447	1.40377e-06	5.17629e-05	gabra6a
LL0000009939	8031.44	0.606188	0.125739	4.82099	1.42849e-06	5.24385e-05	fabp3
LL0000020771	1207.73	-0.69161	0.14346	-4.82092	1.42898e-06	5.24385e-05	nusap1
LL0000028519	599.446	1.00419	0.208299	4.82092	1.42899e-06	5.24385e-05	slc16a9a
LL0000008480	2100.48	-0.479382	0.0994401	-4.82081	1.42979e-06	5.24385e-05	cxadr
LL0000013305	668.098	-0.669651	0.138942	-4.81966	1.438e-06	5.26687e-05	kif23
LL0000005568	644.623	-0.840295	0.174618	-4.81218	1.49289e-06	5.46058e-05	chchd7
LL0000014626	8.59195	-6.1877	1.28697	-4.80796	1.52474e-06	5.56961e-05	LOC101882892
LL0000011418	1049.47	0.686065	0.142789	4.80476	1.54934e-06	5.65186e-05	gmds
LL0000025230	640.99	-0.662227	0.137887	-4.80267	1.56564e-06	5.70369e-05	si:ch211-161c3.6
LL0000022069	594.168	0.644852	0.13439	4.79837	1.59959e-06	5.81959e-05	plbd1
LL0000020526	656.411	-0.70701	0.147387	-4.79696	1.61092e-06	5.85302e-05	nphp3
LL0000012821	878.493	0.52404	0.109268	4.79591	1.61942e-06	5.87319e-05	ipo4
LL0000007297	1678.96	0.346348	0.07222	4.79574	1.62078e-06	5.87319e-05	creg2
LL0000028011	21.8855	-2.29335	0.478243	-4.79536	1.62386e-06	5.87652e-05	si:dkey-8e10.2
LL0000012688	3323.17	0.318381	0.0663978	4.79506	1.62624e-06	5.87733e-05	il6st
LL0000027441	73.1432	-1.2073	0.251824	-4.79423	1.63298e-06	5.89388e-05	si:dkey-266m15.7
LL0000003938	4148.65	-1.4658	0.306042	-4.78953	1.67171e-06	6.01825e-05	c9
LL0000010318	844.16	-0.476258	0.0994376	-4.78951	1.67186e-06	6.01825e-05	fgfr1op2
LL0000014448	23.4122	2.7386	0.572046	4.78738	1.6897e-06	6.07446e-05	LOC100538255
LL0000022047	443.826	0.849171	0.177415	4.78636	1.69834e-06	6.09748e-05	pla2g12a
LL0000000193	782.355	0.634626	0.132601	4.78599	1.7015e-06	6.10076e-05	acp1
LL0000027135	31.128	-3.47469	0.726867	-4.78036	1.74977e-06	6.26562e-05	si:dkey-21e2.10
LL0000012627	53.9392	1.32892	0.278236	4.77624	1.78607e-06	6.38721e-05	ihhb
LL0000031411	20223.3	0.749495	0.157015	4.7734	1.81139e-06	6.46925e-05	txnipa
LL0000038834	547.458	-0.873874	0.183093	-4.77285	1.81641e-06	6.47868e-05	zgc:162331
LL0000030643	552.496	-0.491779	0.103068	-4.77142	1.8293e-06	6.51615e-05	tmem67
LL0000021480	252.702	-0.894377	0.187689	-4.7652	1.88663e-06	6.71156e-05	pdcd2l
LL0000001042	927.128	0.492294	0.103326	4.76447	1.89347e-06	6.72712e-05	ankrd40
LL0000002087	17.4587	2.46525	0.517588	4.76297	1.90765e-06	6.76868e-05	btr32
LL0000018485	459.609	0.688965	0.144752	4.75962	1.9396e-06	6.8731e-05	lyrm7
LL0000000501	95.2388	1.61287	0.338968	4.75817	1.95359e-06	6.91367e-05	ahsa1a
LL0000018416	190.944	-1.16228	0.244331	-4.757	1.96488e-06	6.9446e-05	LRRTM4
LL0000007811	55.3376	-1.36667	0.287371	-4.75575	1.97713e-06	6.97884e-05	CU074330.1
LL0000031800	2360.14	0.678163	0.142688	4.75277	2.00653e-06	7.07348e-05	vars
LL0000019449	223.243	0.644886	0.135698	4.75237	2.01045e-06	7.07813e-05	mon1a
LL0000024860	790.878	-0.747099	0.157226	-4.75175	2.01665e-06	7.09081e-05	si:ch1073-459b3.2
LL0000029701	340.633	-0.756618	0.159241	-4.7514	2.02016e-06	7.09399e-05	suv39h1b
LL0000007375	15.4094	-6.13352	1.29155	-4.74896	2.04464e-06	7.17073e-05	crygm1
LL0000030312	226.007	0.802115	0.16906	4.74456	2.08958e-06	7.31892e-05	tigarb
LL0000025816	82.4568	-1.13795	0.239967	-4.74209	2.11523e-06	7.39925e-05	si:ch211-247n2.1
LL0000012896	69.7551	1.47451	0.311021	4.74088	2.12793e-06	7.43412e-05	isg15
LL0000013833	61.0124	-1.08025	0.227919	-4.73964	2.14098e-06	7.47013e-05	LO018231.1
LL0000003949	158.627	-2.06176	0.435266	-4.73678	2.1714e-06	7.56658e-05	ca4b
LL0000021629	2412.35	0.631062	0.133251	4.7359	2.18081e-06	7.58965e-05	pfdn5
LL0000005428	1287.43	-0.889682	0.188005	-4.73223	2.22064e-06	7.71841e-05	cenpe
LL0000022393	1173.39	-0.419503	0.0886747	-4.73081	2.23631e-06	7.76299e-05	ppm1ba
LL0000023364	2131.02	-0.383961	0.0811734	-4.73013	2.24374e-06	7.77886e-05	rdh10a
LL0000018749	2922.73	-0.310787	0.0657504	-4.72678	2.28113e-06	7.89844e-05	mcama
LL0000008885	422.19	1.10235	0.2334	4.723	2.32396e-06	8.03654e-05	dhrs13a.1
LL0000000918	35.5499	2.38117	0.504212	4.72256	2.32894e-06	8.04355e-05	alox5b.3
LL0000038235	192.774	0.93014	0.197024	4.72094	2.34757e-06	8.09763e-05	xylb
LL0000039029	186.744	-1.29315	0.27405	-4.71866	2.37401e-06	8.17847e-05	zgc:174259
LL0000008552	999.955	0.599572	0.127089	4.71772	2.38497e-06	8.20587e-05	cyp20a1
LL0000019014	102.673	1.27136	0.269614	4.71548	2.41144e-06	8.28647e-05	micall1b.2
LL0000025856	21.0815	-2.69269	0.571229	-4.71385	2.43081e-06	8.34253e-05	si:ch211-255f4.13
LL0000029340	1348.81	-0.818615	0.173746	-4.71156	2.4583e-06	8.42625e-05	sptbn5
LL0000030716	98.2388	2.0788	0.441465	4.70886	2.49104e-06	8.52774e-05	tnfaip2b
LL0000019976	1056.58	0.509799	0.108293	4.70757	2.50684e-06	8.57105e-05	nansa
LL0000027667	138.967	1.24834	0.26531	4.70519	2.53627e-06	8.66083e-05	si:dkey-42l23.7
LL0000029968	845.986	-0.790947	0.168114	-4.70481	2.54101e-06	8.66615e-05	tarsl2
LL0000028294	12.6172	-2.86994	0.610116	-4.70392	2.55209e-06	8.69306e-05	si:dkeyp-85e10.3
LL0000034011	14.5148	-3.10768	0.661326	-4.69916	2.61227e-06	8.88695e-05	XLOC_014490
LL0000009973	258.854	-0.634201	0.134979	-4.69853	2.62042e-06	8.89713e-05	fam120b
LL0000030426	4407.04	0.396708	0.0844343	4.69842	2.6218e-06	8.89713e-05	tmed10
LL0000012718	446.759	-0.71181	0.151536	-4.6973	2.63627e-06	8.93513e-05	im:7152348
LL0000009717	775.627	-0.469416	0.100012	-4.69358	2.68471e-06	9.08799e-05	ephb3
LL0000035763	97.2988	-1.01308	0.215857	-4.69331	2.68817e-06	9.08842e-05	XLOC_028243
LL0000008550	284.563	0.858861	0.183081	4.69115	2.71667e-06	9.17339e-05	cyp1c2
LL0000037122	20.1262	-3.34328	0.712785	-4.69044	2.72613e-06	9.19394e-05	XLOC_038343
LL0000000111	1159.79	-0.643628	0.137371	-4.68534	2.79494e-06	9.40553e-05	ablim1a
LL0000005154	12.6915	-2.66562	0.568934	-4.68528	2.79577e-06	9.40553e-05	ccl39.9
LL0000033591	28.3253	1.74429	0.37235	4.68455	2.80577e-06	9.42752e-05	XLOC_011609
LL0000009582	1656	0.449471	0.0960801	4.67809	2.89559e-06	9.71736e-05	elovl1b
LL0000031437	909.004	0.451571	0.0965619	4.67649	2.91821e-06	9.78121e-05	uap1
LL0000011773	23.733	2.95782	0.632812	4.67409	2.95254e-06	9.88412e-05	grn2
LL0000024487	364.699	0.702276	0.150286	4.67292	2.96943e-06	9.92848e-05	serhl
LL0000034534	8.47272	-6.15218	1.31716	-4.67081	3.00011e-06	0.000100188	XLOC_018110
LL0000000480	1751.4	1.29705	0.278249	4.66145	3.13988e-06	0.000104727	agt
LL0000016222	26.4577	2.82635	0.606594	4.65938	3.17171e-06	0.000105659	LOC103911880
LL0000008880	1106.78	0.659153	0.141498	4.65839	3.18687e-06	0.000106035	dhps
LL0000027417	216.581	-0.810033	0.173946	-4.6568	3.21168e-06	0.00010673	si:dkey-262g12.12
LL0000001633	8544.99	0.258921	0.0556317	4.65419	3.25256e-06	0.000107956	atp6v0ca
LL0000036926	38.7134	-1.82748	0.392754	-4.65298	3.2718e-06	0.000108463	XLOC_036510
LL0000038511	914.479	0.696654	0.14973	4.65272	3.27579e-06	0.000108463	zgc:110333
LL0000001690	616.481	-0.680947	0.146369	-4.65225	3.2833e-06	0.00010858	aurkb
LL0000033054	137.015	1.99661	0.429227	4.65163	3.29314e-06	0.000108773	XLOC_007224
LL0000002077	14.1517	-3.76625	0.809907	-4.65023	3.31567e-06	0.000109385	btr20
LL0000036347	12.1979	5.94315	1.27859	4.64822	3.34814e-06	0.000110323	XLOC_032112
LL0000034591	10.4715	-5.90188	1.26995	-4.64733	3.36262e-06	0.000110666	XLOC_018360
LL0000040387	64.4975	-5.11213	1.10017	-4.64668	3.37315e-06	0.000110879	LOC110437898
LL0000020709	3520.73	0.393796	0.0847968	4.644	3.41735e-06	0.000112196	nucb2a
LL0000021683	3968.32	0.591259	0.127546	4.63565	3.55814e-06	0.000116678	phb
LL0000018686	1342.93	0.719988	0.155407	4.6329	3.60573e-06	0.000118096	mars
LL0000010996	1615.12	0.758664	0.163936	4.62781	3.6956e-06	0.000120894	furinb
LL0000004914	1413.09	0.547408	0.1183	4.62728	3.70491e-06	0.000121054	cars
LL0000024579	573.704	-0.727272	0.157325	-4.62273	3.78718e-06	0.000123594	sfxn4
LL0000038535	78.7319	1.39397	0.301576	4.62228	3.7955e-06	0.000123618	zgc:112038
LL0000035478	247.132	1.13771	0.246142	4.6222	3.79699e-06	0.000123618	XLOC_025819
LL0000024075	179.671	-0.912758	0.197513	-4.62127	3.81402e-06	0.000124024	rtkn2a
LL0000009772	1142.52	-0.509033	0.110194	-4.61945	3.84765e-06	0.000124968	erf
LL0000000016	9268.19	0.849689	0.183948	4.61919	3.85249e-06	0.000124977	aars
LL0000035174	64.0097	2.3851	0.516538	4.61747	3.88448e-06	0.000125865	XLOC_023301
LL0000024792	772.2	1.28323	0.277962	4.61655	3.90167e-06	0.000126271	si:ch1073-190k2.1
LL0000001423	881.102	0.505461	0.109528	4.61492	3.9324e-06	0.000127115	arsh
LL0000007467	804.678	0.823273	0.178406	4.6146	3.93849e-06	0.000127161	cst14a.2
LL0000005581	191.948	-0.897871	0.194666	-4.61238	3.98093e-06	0.000128379	chek1
LL0000002675	10.1904	3.30504	0.716653	4.61178	3.99244e-06	0.000128598	BX323875.1
LL0000012764	569.407	-0.780084	0.169189	-4.61073	4.01256e-06	0.000129094	ino80da
LL0000011198	4156.26	-1.50535	0.326723	-4.60743	4.07672e-06	0.000131003	gc
LL0000031611	566.029	-0.541276	0.117536	-4.60519	4.12091e-06	0.000132267	umad1
LL0000005622	606.954	-0.686486	0.149135	-4.60313	4.16195e-06	0.000133427	chp2
LL0000033966	619.989	-0.857202	0.186421	-4.59822	4.26122e-06	0.000136449	XLOC_014193
LL0000012837	626.548	-0.801924	0.174507	-4.59536	4.31993e-06	0.000138167	iqgap3
LL0000007071	8.02175	-5.84423	1.272	-4.59453	4.33721e-06	0.000138557	CR848788.1
LL0000003801	25.1446	3.47916	0.758429	4.58732	4.48974e-06	0.000143262	BX950205.1
LL0000021097	57.4078	-1.2027	0.262235	-4.58634	4.51086e-06	0.000143617	oscp1a
LL0000023839	324.873	0.714555	0.155802	4.58631	4.51142e-06	0.000143617	rnls
LL0000006188	50.9297	-1.40353	0.30609	-4.58537	4.5318e-06	0.000144098	CR293511.1
LL0000020704	407.228	-0.59102	0.128925	-4.58421	4.55701e-06	0.00014473	nub1
LL0000010159	413.988	0.772432	0.168611	4.58114	4.62453e-06	0.000146704	faub
LL0000023871	1657.02	-1.28881	0.281374	-4.58044	4.64003e-06	0.000146912	rp1l1b
LL0000011427	395.826	0.563456	0.123016	4.58035	4.64187e-06	0.000146912	gmppab
LL0000008838	2972.43	-0.437051	0.0954501	-4.57884	4.67564e-06	0.000147809	deptor
LL0000001402	1459.29	0.372757	0.081431	4.57757	4.70401e-06	0.000148533	arpc5a
LL0000024791	10.5351	-5.8969	1.28876	-4.57564	4.7476e-06	0.000149678	si:ch1073-188e1.1
LL0000009735	6040.74	0.884172	0.193241	4.57548	4.75123e-06	0.000149678	eprs
LL0000020895	3152.7	-1.43715	0.314173	-4.5744	4.7759e-06	0.000150281	opn1mw2
LL0000030518	385.887	1.45351	0.317926	4.57184	4.83462e-06	0.000151953	tmem176l.2
LL0000030284	493.596	0.542283	0.118647	4.57056	4.86415e-06	0.000152705	thraa
LL0000018867	355.554	-0.638913	0.139823	-4.56945	4.8901e-06	0.000153343	melk
LL0000008566	99.1985	-1.33513	0.292213	-4.56901	4.90022e-06	0.000153484	cyp2aa2
LL0000028499	552.591	-0.673815	0.147505	-4.5681	4.92175e-06	0.000153981	slc15a2
LL0000013596	163.686	-2.01103	0.44026	-4.56781	4.9284e-06	0.000154013	leg1.2
LL0000015358	99.1821	1.49708	0.327878	4.56598	4.9716e-06	0.000155185	LOC101886665
LL0000000119	990.532	0.710943	0.155808	4.56296	5.04383e-06	0.000157259	abracl
LL0000009472	987.157	-0.474301	0.104024	-4.55954	5.12647e-06	0.000159653	ehmt1a
LL0000029254	206.56	-0.874844	0.191968	-4.55723	5.18325e-06	0.000161237	spc24
LL0000022441	223.719	0.804242	0.176487	4.55694	5.19031e-06	0.000161272	ppp1r3aa
LL0000013473	23568	-0.727162	0.159635	-4.55515	5.23482e-06	0.00016247	krt97
LL0000021958	8.70672	-3.83345	0.84168	-4.55452	5.25045e-06	0.00016277	pimr82
LL0000023637	452.172	-0.467975	0.102764	-4.55388	5.26643e-06	0.00016308	rhbdl3
LL0000004930	446.385	0.763363	0.167725	4.55127	5.33236e-06	0.000164934	casp6
LL0000008687	101.092	-0.99795	0.219293	-4.55075	5.34541e-06	0.00016515	dbf4b
LL0000032411	94.6834	1.04651	0.230067	4.54872	5.39741e-06	0.000166568	XLOC_001742
LL0000000092	565.22	0.521906	0.11476	4.54779	5.42125e-06	0.000167114	abhd18
LL0000024593	171.274	1.4	0.307862	4.54751	5.42856e-06	0.00016715	sgk2b
LL0000018451	1031.12	0.472251	0.103885	4.54591	5.46987e-06	0.000168233	LTN1
LL0000013801	813.378	0.509701	0.112153	4.54471	5.50121e-06	0.000169006	LO017954.1
LL0000004827	3040.56	0.669047	0.147275	4.54284	5.5501e-06	0.000170315	calr3b
LL0000028654	3126.09	-0.626198	0.137909	-4.54065	5.60808e-06	0.000171901	slc29a1a
LL0000039254	572.204	-0.812987	0.179284	-4.53465	5.77003e-06	0.000176667	zgc:85936
LL0000020894	19568.9	-0.692715	0.152888	-4.53087	5.87404e-06	0.000179649	opn1mw1
LL0000009455	177.759	0.865825	0.191151	4.52953	5.91138e-06	0.000180589	egln3
LL0000021148	1227.38	1.16505	0.257228	4.52925	5.91921e-06	0.000180625	oxct1b
LL0000019622	111.826	1.28927	0.284771	4.5274	5.97139e-06	0.000182014	ms4a17a.5
LL0000017059	14.8266	-2.5667	0.56699	-4.52689	5.9859e-06	0.000182252	LOC110437891
LL0000035419	16.3406	2.65677	0.587602	4.52138	6.14389e-06	0.000186854	XLOC_025424
LL0000013595	3033.37	-2.08912	0.462125	-4.52069	6.16375e-06	0.000187249	leg1.1
LL0000000052	323.681	0.699547	0.154802	4.519	6.21337e-06	0.000188546	abcc6a
LL0000021159	1336.55	0.412197	0.091248	4.51733	6.26244e-06	0.000189824	oxsr1b
LL0000039591	684.951	-0.60291	0.133561	-4.51412	6.35815e-06	0.000192511	znf367
LL0000032445	338.105	1.66133	0.368175	4.51235	6.41123e-06	0.000193902	XLOC_001975
LL0000030540	1364.17	0.508892	0.112796	4.51162	6.43351e-06	0.00019436	tmem189
LL0000004942	1067.77	0.864093	0.191565	4.51071	6.46118e-06	0.00019498	casq1a
LL0000017199	5.23992	-5.89657	1.30805	-4.50793	6.54642e-06	0.000197334	LOC110438136
LL0000012910	2259.17	0.344012	0.0763354	4.50659	6.58784e-06	0.000198363	ist1
LL0000010631	1234.28	0.427893	0.0950053	4.50389	6.67217e-06	0.000200681	foxred2
LL0000021294	202.532	-0.703424	0.156239	-4.50223	6.72457e-06	0.000202034	parp12a
LL0000004104	564.409	-0.447422	0.0994673	-4.49819	6.85358e-06	0.000205683	CABZ01040999.1
LL0000012339	1666.95	-0.637162	0.141667	-4.4976	6.87254e-06	0.000206025	hsc70
LL0000027863	115.283	1.46243	0.325264	4.49612	6.92039e-06	0.000207232	si:dkey-73p2.2
LL0000028027	97.7872	0.968492	0.215421	4.49581	6.9306e-06	0.000207309	si:dkey-92i17.2
LL0000018056	16.7263	3.19417	0.710568	4.49524	6.94912e-06	0.000207635	LOC110440141
LL0000027007	379.51	-0.80183	0.178392	-4.49477	6.96452e-06	0.000207868	si:dkey-19a16.2
LL0000001322	166.193	-0.805087	0.179213	-4.49234	7.04453e-06	0.000209843	arhgef3l
LL0000014506	35.5276	-1.7129	0.381298	-4.49229	7.0461e-06	0.000209843	LOC101882298
LL0000013593	284.943	-1.48606	0.331047	-4.48898	7.15649e-06	0.000212898	lect2l
LL0000040120	25.974	1.62625	0.362485	4.48641	7.24343e-06	0.000215249	ptgfrn
LL0000039798	728.503	-0.723849	0.161378	-4.48542	7.27692e-06	0.000215874	FAM107A (1 of many)
LL0000021669	462.358	0.699543	0.155963	4.48532	7.28031e-06	0.000215874	pgp
LL0000011367	816.319	0.77091	0.171902	4.4846	7.3051e-06	0.000216344	glg1b
LL0000025170	1415.1	0.979812	0.218493	4.4844	7.31202e-06	0.000216344	si:ch211-153b23.5
LL0000033527	89.1729	1.06535	0.237795	4.48014	7.45943e-06	0.000220466	XLOC_011066
LL0000031937	29.7932	6.41751	1.43291	4.47864	7.51206e-06	0.000221781	vtg7
LL0000036708	25.2204	1.81795	0.406111	4.47647	7.58878e-06	0.000223803	XLOC_034776
LL0000025006	100.236	3.0439	0.680265	4.47458	7.6563e-06	0.00022555	si:ch211-125e6.5
LL0000021475	6059.09	-0.841312	0.188094	-4.47282	7.71943e-06	0.000227106	pdcb
LL0000032065	381.07	-0.821911	0.183771	-4.47248	7.73166e-06	0.000227106	whrnb
LL0000010714	373.728	-0.602384	0.134689	-4.47241	7.73412e-06	0.000227106	FP101914.1
LL0000023652	1440.12	-0.48408	0.108254	-4.47169	7.76048e-06	0.000227635	rhobtb4
LL0000016580	13.4009	3.67959	0.823085	4.47048	7.80429e-06	0.000228674	LOC108182857
LL0000011562	568.879	0.578986	0.129527	4.47	7.82207e-06	0.000228949	gpd2
LL0000024857	362.433	0.609451	0.136355	4.4696	7.83654e-06	0.000229003	si:ch1073-443f11.2
LL0000005527	591.532	1.13592	0.254153	4.46943	7.843e-06	0.000229003	cfhl2
LL0000028566	1179.82	-0.985171	0.220433	-4.46926	7.84914e-06	0.000229003	slc22a6l
LL0000016758	12.6322	-4.77265	1.06845	-4.46688	7.93682e-06	0.000231314	LOC108183960
LL0000012382	11131.9	0.635197	0.142259	4.46508	8.0038e-06	0.000233017	hspa9
LL0000017062	8.47014	-4.05608	0.908632	-4.46394	8.0466e-06	0.000234013	LOC110437896
LL0000000991	2490.96	-0.496444	0.111228	-4.4633	8.07068e-06	0.000234256	ank1a
LL0000026453	68.5873	1.68107	0.376649	4.46322	8.07386e-06	0.000234256	si:ch73-329n5.1
LL0000013313	427.704	-0.669044	0.149908	-4.46303	8.08075e-06	0.000234256	kif2c
LL0000026655	413.069	0.663497	0.148784	4.45947	8.21609e-06	0.000237926	si:dkey-112e17.1
LL0000024559	297.111	-0.72299	0.162228	-4.45662	8.32631e-06	0.000240781	sfi1
LL0000012913	438.837	-0.763801	0.171392	-4.45646	8.33236e-06	0.000240781	itchb
LL0000019343	158.952	-0.828346	0.186062	-4.45198	8.50821e-06	0.000245602	mis18bp1
LL0000002076	24.4001	2.31185	0.519371	4.45125	8.53735e-06	0.000246183	btr18
LL0000000740	138.059	1.04852	0.235578	4.45082	8.55441e-06	0.000246414	AL929536.5
LL0000006386	37.8737	2.12748	0.478075	4.45009	8.58339e-06	0.000246988	CR382283.1
LL0000029903	934.015	-0.523908	0.117766	-4.44873	8.63777e-06	0.00024829	tacc3
LL0000005842	3493.97	0.514358	0.11566	4.44715	8.70171e-06	0.000249865	clu
LL0000023120	276.718	0.671118	0.150932	4.44649	8.7286e-06	0.000250373	rad1
LL0000012740	1609.3	-0.734774	0.165371	-4.44319	8.86361e-06	0.000253718	inaa
LL0000016336	12.7812	2.90494	0.653798	4.44318	8.86383e-06	0.000253718	LOC108179505
LL0000018195	9.23304	-5.81849	1.3112	-4.43752	9.10016e-06	0.000260209	LOC792627
LL0000039305	2536.29	-0.389655	0.0878226	-4.43684	9.12887e-06	0.000260757	zic3
LL0000009028	211.103	-0.965425	0.217611	-4.43647	9.1447e-06	0.000260935	dnah3
LL0000012066	52.7198	-1.48834	0.335525	-4.43585	9.17084e-06	0.000261407	hes2.1
LL0000030766	224.433	1.12166	0.252962	4.4341	9.24576e-06	0.000263267	tnni2a.3
LL0000026409	44.2295	1.24397	0.280597	4.43329	9.28042e-06	0.000263979	si:ch73-281i18.3
LL0000003309	54.602	1.2854	0.290103	4.43085	9.38635e-06	0.000266713	BX649377.1
LL0000019394	221.162	-0.684335	0.154485	-4.42978	9.43291e-06	0.000267757	mmp11a
LL0000035575	98.2128	-1.12477	0.253969	-4.42877	9.47742e-06	0.00026874	XLOC_026746
LL0000008842	454.143	-0.741041	0.167343	-4.42827	9.49918e-06	0.000269078	derl3
LL0000008734	1247.37	-0.423919	0.0957584	-4.42697	9.5567e-06	0.000270426	dctn1a
LL0000012445	1997.99	0.595062	0.134429	4.42659	9.57361e-06	0.000270623	hyou1
LL0000031961	404.248	0.674138	0.152394	4.42364	9.70536e-06	0.000274063	wars
LL0000029314	315.543	0.685041	0.154973	4.42039	9.85251e-06	0.000277931	spra
LL0000019988	632.276	0.524574	0.118681	4.42004	9.86843e-06	0.000278092	naprt
LL0000025167	246.753	-0.64545	0.146183	-4.41534	1.0085e-05	0.000283902	si:ch211-153a8.4
LL0000032113	501.24	-0.547563	0.124181	-4.40939	1.0366e-05	0.000291511	wsb2
LL0000026103	30.0439	-2.14032	0.485764	-4.4061	1.0525e-05	0.000295677	si:ch211-64i20.3
LL0000019851	2247.22	-0.368119	0.0835976	-4.40346	1.06536e-05	0.000298982	myl9b
LL0000007964	20.5369	-2.29469	0.521182	-4.40287	1.06829e-05	0.000299496	CU466287.2
LL0000009726	43.0155	1.42694	0.324172	4.40179	1.07363e-05	0.000300682	epm2a
LL0000028782	324.174	-0.66008	0.150004	-4.40042	1.08043e-05	0.000302277	SLC45A4 (1 of many)
LL0000029556	1443.02	0.336356	0.0764475	4.39983	1.08335e-05	0.000302784	stk3
LL0000024929	30.3074	1.68018	0.382177	4.39634	1.10092e-05	0.000307377	si:ch211-112g6.4
LL0000003898	195.22	-0.777235	0.176809	-4.39589	1.10318e-05	0.000307692	c1qtnf1
LL0000008515	387.784	0.57287	0.130352	4.39479	1.10881e-05	0.000308948	cyb561d1
LL0000007955	11.7696	-3.43117	0.781013	-4.39323	1.11679e-05	0.000310853	CU464134.1
LL0000012471	161.076	0.850028	0.193521	4.39244	1.12086e-05	0.000311667	ido1
LL0000001892	8050.4	-0.429032	0.0976889	-4.39182	1.12404e-05	0.000312234	bhlhe41
LL0000000566	102.853	1.02714	0.233927	4.39087	1.12898e-05	0.000313287	AL590151.1
LL0000038741	844.535	0.722368	0.164541	4.3902	1.13247e-05	0.000313936	zgc:153665
LL0000030328	703.92	0.565702	0.128908	4.38841	1.14183e-05	0.000315896	timm8b
LL0000009120	226.878	-1.09689	0.249964	-4.3882	1.14295e-05	0.000315896	dnph1
LL0000013456	13985.9	-0.535997	0.122146	-4.38818	1.14302e-05	0.000315896	krt1-19d
LL0000027272	243.768	-0.823302	0.187638	-4.38771	1.1455e-05	0.000316261	si:dkey-238o13.4
LL0000032563	492.499	0.872264	0.198849	4.38656	1.15155e-05	0.000317379	XLOC_002952
LL0000010912	112.548	1.26203	0.287707	4.3865	1.15188e-05	0.000317379	ftr02
LL0000001701	375.759	-0.529389	0.120739	-4.38458	1.16209e-05	0.000319868	avpr2ab
LL0000038309	224.582	0.890359	0.203108	4.38367	1.16694e-05	0.000320879	zbtb24
LL0000023090	807.431	0.539523	0.123191	4.37957	1.18915e-05	0.000326656	rab7b
LL0000028455	1818.18	-0.430183	0.0982464	-4.37861	1.19438e-05	0.000327763	skib
LL0000009640	258.273	0.812047	0.185496	4.3777	1.19938e-05	0.000328804	endog
LL0000038874	222.011	-0.578239	0.13219	-4.3743	1.21825e-05	0.000333642	zgc:163077
LL0000020824	6129.4	0.429034	0.0980934	4.37373	1.22144e-05	0.000334179	ogdha
LL0000036586	18.4034	-5.22979	1.1967	-4.37019	1.24139e-05	0.000339203	XLOC_033809
LL0000013618	4288.05	-0.53037	0.121365	-4.37003	1.24229e-05	0.000339203	lgals3b
LL0000026836	384.568	1.06206	0.243139	4.36811	1.25327e-05	0.000341846	si:dkey-165e24.1
LL0000020469	989.007	0.597732	0.136847	4.3679	1.25448e-05	0.000341846	nop10
LL0000000098	82.8658	-1.06104	0.24298	-4.36679	1.26085e-05	0.000343238	abhd6b
LL0000009600	1843.6	0.520784	0.119395	4.36185	1.28969e-05	0.000350738	emc1
LL0000039498	43.3476	-1.22097	0.279963	-4.36118	1.29364e-05	0.000351462	znf1118
LL0000026446	661.427	-0.394177	0.0904084	-4.35996	1.30086e-05	0.000353072	si:ch73-311h14.2
LL0000012550	552.757	0.908407	0.20837	4.35958	1.3031e-05	0.000353329	igfn1.1
LL0000003933	324.45	-1.33878	0.307132	-4.35897	1.30675e-05	0.000353965	c7b
LL0000000070	1280.44	-1.1092	0.254621	-4.35629	1.32285e-05	0.000357646	abcg2a
LL0000029932	1276.06	-0.473548	0.108705	-4.35627	1.32296e-05	0.000357646	taf9
LL0000036063	16.3522	-2.16874	0.498232	-4.35288	1.34363e-05	0.000362873	XLOC_030238
LL0000001421	174.18	0.694155	0.159504	4.35195	1.34932e-05	0.000364049	ARSB
LL0000011864	506.614	-0.739489	0.169995	-4.35006	1.36101e-05	0.000366839	guca1g
LL0000031327	227.875	0.821794	0.189003	4.34805	1.37354e-05	0.000369852	ttll12
LL0000007220	13.6915	5.53605	1.27345	4.34727	1.37841e-05	0.000370796	CR933791.2
LL0000038845	1336.91	0.329577	0.0758217	4.34674	1.38177e-05	0.000371334	zgc:162698
LL0000018779	136.134	-0.777977	0.179017	-4.34583	1.38748e-05	0.000372502	mcm9
LL0000004083	735.368	0.568674	0.130866	4.34547	1.3898e-05	0.000372537	CABZ01037174.1
LL0000024875	135.846	-0.87992	0.202501	-4.34526	1.39111e-05	0.000372537	si:ch1073-82l19.1
LL0000030188	317.352	-1.04815	0.241223	-4.34516	1.39171e-05	0.000372537	tex2l
LL0000024191	1114.64	0.462374	0.106503	4.34143	1.41556e-05	0.000378547	samm50
LL0000026012	71.6876	-2.07389	0.477872	-4.33983	1.4259e-05	0.00038094	si:ch211-285c6.3
LL0000039034	87.1105	-1.11985	0.25807	-4.33932	1.42921e-05	0.00038145	zgc:174288
LL0000022003	1316.67	0.450123	0.103747	4.33867	1.43346e-05	0.000382209	pitrm1
LL0000017520	14.5566	-3.56367	0.821744	-4.33672	1.44623e-05	0.000385237	LOC110438922
LL0000022356	837.908	0.704198	0.16239	4.33646	1.44793e-05	0.000385312	ppat
LL0000019796	300.512	-0.676468	0.156043	-4.33514	1.45666e-05	0.000386927	mybl1
LL0000000135	1094.4	0.493237	0.113777	4.33512	1.45683e-05	0.000386927	acads
LL0000039241	113.695	-0.936418	0.216038	-4.33452	1.46081e-05	0.000387606	zgc:77752
LL0000013324	567.979	0.495759	0.11441	4.33317	1.46979e-05	0.000389608	kif7
LL0000012465	4766.94	0.72124	0.166457	4.3329	1.47161e-05	0.000389712	idh1
LL0000020207	940.134	1.11195	0.256722	4.33135	1.48199e-05	0.00039208	nes
LL0000026937	180.101	0.894817	0.206615	4.33084	1.48541e-05	0.000392604	si:dkey-187j14.4
LL0000023114	18.4969	-1.99114	0.459879	-4.32971	1.49305e-05	0.00039424	rac1l
LL0000039062	169.076	-0.865692	0.200004	-4.32837	1.50219e-05	0.000396271	zgc:174895
LL0000029522	290.908	0.921572	0.213038	4.32585	1.51945e-05	0.000400436	stat4
LL0000028676	39.3266	-1.92068	0.444128	-4.3246	1.52806e-05	0.000402316	slc2a9l1
LL0000009885	241.673	0.634555	0.146881	4.3202	1.55891e-05	0.000410042	exosc6
LL0000021990	342.45	-0.662795	0.15347	-4.31874	1.56926e-05	0.000412365	pip5kl1
LL0000018753	2585.5	0.390865	0.0905177	4.3181	1.57376e-05	0.000413151	mccc1
LL0000025389	23.1443	-2.51268	0.582217	-4.31571	1.59092e-05	0.000417254	si:ch211-195b13.6
LL0000029569	1778.61	-0.760893	0.176403	-4.31339	1.60769e-05	0.000421246	stmn1a
LL0000027677	1009.94	0.879557	0.203927	4.3131	1.60981e-05	0.000421397	si:dkey-44g23.5
LL0000026532	10.9429	-3.72746	0.864474	-4.31182	1.61916e-05	0.000423437	si:ch73-380l3.4
LL0000000508	2026.03	0.446477	0.103725	4.30441	1.67429e-05	0.000437435	aifm1
LL0000011996	93.5497	0.933549	0.216963	4.30279	1.6866e-05	0.000440227	hdac7b
LL0000039549	52.066	-1.1752	0.273145	-4.30246	1.68912e-05	0.000440465	znf1173
LL0000008036	990.88	-0.868267	0.201879	-4.30094	1.70077e-05	0.000443079	CU499330.1
LL0000031062	244.455	0.65534	0.152385	4.30055	1.70378e-05	0.000443438	triap1
LL0000027337	307.891	-0.719653	0.16738	-4.29951	1.71175e-05	0.000445089	si:dkey-246g23.4
LL0000001811	250.061	-0.657844	0.153119	-4.29629	1.73677e-05	0.000451162	bbs1
LL0000020314	942.837	-0.556479	0.129541	-4.29579	1.74074e-05	0.000451762	ninl
LL0000010608	185.934	-0.743741	0.173182	-4.29457	1.7503e-05	0.000453632	foxm1
LL0000026145	36.2746	1.67207	0.389358	4.29442	1.75149e-05	0.000453632	si:ch211-79g12.1
LL0000019860	260.034	1.15421	0.268792	4.29405	1.75442e-05	0.000453632	mylkb
LL0000013511	1903.01	0.692603	0.161295	4.29403	1.7546e-05	0.000453632	lamb2
LL0000008169	322.139	-0.599004	0.139532	-4.29296	1.76308e-05	0.000455146	CU681836.1
LL0000008965	388.867	0.548081	0.127673	4.29286	1.76383e-05	0.000455146	dkk3b
LL0000036356	5.99232	-6.04468	1.40814	-4.29266	1.76546e-05	0.000455146	LOC103910742
LL0000015710	360.011	0.608454	0.141766	4.29195	1.77107e-05	0.00045616	LOC103909810
LL0000000813	11.9802	-3.84402	0.895806	-4.29114	1.77762e-05	0.000457414	AL954138.1
LL0000000275	465.707	0.822602	0.191715	4.29075	1.78072e-05	0.000457779	adam8b
LL0000010018	37.5464	1.34924	0.314528	4.28972	1.78898e-05	0.000459414	fam169b
LL0000022136	907.397	-0.390963	0.0911439	-4.28952	1.79061e-05	0.000459414	plk1
LL0000031277	539.217	0.868421	0.202461	4.28933	1.79213e-05	0.000459414	TSTD1
LL0000020047	442.948	-0.578455	0.134904	-4.28791	1.80359e-05	0.000461915	ncaph
LL0000039718	28.9755	2.19729	0.512589	4.28665	1.81386e-05	0.000464087	zp2l2
LL0000008846	5211.39	-0.709103	0.165433	-4.28635	1.8163e-05	0.000464087	desma
LL0000011040	175.254	0.828754	0.193352	4.28625	1.81718e-05	0.000464087	g6pc3
LL0000009678	183.441	0.704997	0.164497	4.28577	1.8211e-05	0.000464653	eogt
LL0000026298	1038.98	0.472804	0.110328	4.28542	1.82391e-05	0.000464936	si:ch73-1a9.4
LL0000018923	62.9238	1.32193	0.308491	4.28515	1.8262e-05	0.000465083	mfap4
LL0000013063	7947.15	0.70873	0.165484	4.28279	1.84568e-05	0.000469607	kars
LL0000011106	370.427	0.610137	0.142534	4.28063	1.86366e-05	0.000473738	galns
LL0000001592	52831.4	0.531076	0.124084	4.27997	1.86922e-05	0.000474709	atp2a1
LL0000029757	574.964	-0.515473	0.12045	-4.27956	1.87267e-05	0.000475141	syngr2b
LL0000028032	405.245	-0.701298	0.163896	-4.27892	1.87806e-05	0.000476065	si:dkey-93h22.8
LL0000022791	168.561	0.927387	0.216785	4.27791	1.88657e-05	0.000477779	PSTK
LL0000025957	509.676	-0.750644	0.175529	-4.27648	1.89872e-05	0.00048041	si:ch211-276a17.5
LL0000005702	407.726	0.535031	0.125171	4.27439	1.91661e-05	0.000484485	cilp2
LL0000033375	51.0973	1.76883	0.413965	4.2729	1.92951e-05	0.000487295	XLOC_009823
LL0000000446	2969.97	1.19752	0.280452	4.26998	1.95494e-05	0.00049326	afp4
LL0000024080	238.325	0.903662	0.21166	4.2694	1.96001e-05	0.000493724	rtn2b
LL0000009088	1771.15	0.433596	0.10156	4.26935	1.9604e-05	0.000493724	dnajc8
LL0000032200	46.7712	-1.20009	0.281174	-4.26812	1.97127e-05	0.000496003	xkr8.1
LL0000039286	15.6793	-3.53796	0.829366	-4.26586	1.99137e-05	0.000500597	zgc:92590
LL0000008642	96.6793	-1.0126	0.237489	-4.26378	2.00997e-05	0.000504807	CZQB01066256.1
LL0000005074	198.394	1.3593	0.31913	4.2594	2.04974e-05	0.000514323	ccdc39
LL0000004828	1552.22	0.575843	0.13524	4.25795	2.06308e-05	0.000517193	calua
LL0000007612	40.3912	1.21799	0.286092	4.25732	2.06892e-05	0.000518181	CT573446.1
LL0000000949	103.179	-0.906147	0.212919	-4.25583	2.08273e-05	0.000521161	amn
LL0000006782	58.2424	-1.11115	0.261141	-4.25497	2.09076e-05	0.000522689	CR631122.1
LL0000026317	1439	0.476608	0.112025	4.2545	2.09519e-05	0.000523318	si:ch73-21d24.1
LL0000024848	238.176	-0.973896	0.229	-4.25282	2.11092e-05	0.000526764	si:ch1073-416d2.3
LL0000010063	2579.82	0.38276	0.0900141	4.25222	2.1166e-05	0.000527697	fam214a
LL0000024907	1243.03	0.582677	0.137079	4.25067	2.1313e-05	0.000530878	si:ch211-106j24.1
LL0000035012	6.68392	-5.75666	1.35599	-4.24537	2.18237e-05	0.000543101	XLOC_021944
LL0000016568	8.78795	-4.49466	1.05892	-4.24455	2.19029e-05	0.00054423	LOC108182781
LL0000028414	688.283	0.626365	0.147571	4.24449	2.1909e-05	0.00054423	sil1
LL0000011943	371.031	-0.595404	0.140287	-4.24418	2.19399e-05	0.000544501	haus6
LL0000009465	1728.72	0.455587	0.107377	4.24289	2.20656e-05	0.000547123	ehd1b
LL0000024133	443.075	-0.465437	0.10974	-4.24126	2.2227e-05	0.000550624	rxrgb
LL0000011120	1036.61	0.649062	0.153214	4.2363	2.27237e-05	0.000562416	galnt6
LL0000016496	4.18799	-5.75515	1.35917	-4.23432	2.2924e-05	0.000566609	LOC108181524
LL0000001004	437.233	-0.847428	0.200138	-4.23422	2.29347e-05	0.000566609	ankha
LL0000020188	110.854	-0.943294	0.222802	-4.23378	2.29797e-05	0.000567207	nek2
LL0000024408	780.598	-1.50431	0.355348	-4.23333	2.30258e-05	0.000567832	selenop2
LL0000007631	18.5004	-1.73454	0.40996	-4.231	2.3265e-05	0.000573211	CT583625.5
LL0000021306	979.734	0.390427	0.0922913	4.23037	2.33305e-05	0.000574304	parvaa
LL0000026316	1032.62	-0.673798	0.159351	-4.22838	2.35381e-05	0.000578704	si:ch73-217n20.1
LL0000022345	3446.1	0.413043	0.0976866	4.22825	2.35517e-05	0.000578704	ppa1b
LL0000019798	501.555	-0.831176	0.196705	-4.2255	2.38414e-05	0.000585296	mybl2b
LL0000010336	196.586	0.836211	0.197945	4.22446	2.39515e-05	0.000587469	fhit
LL0000021448	366.059	0.580153	0.137411	4.22203	2.42112e-05	0.000593306	pcolce2b
LL0000027763	100.036	0.83897	0.198738	4.22148	2.42704e-05	0.00059422	si:dkey-57k2.6
LL0000028285	23.339	-3.26312	0.773171	-4.22044	2.43823e-05	0.000596424	si:dkeyp-82b4.2
LL0000012120	2122.6	0.399109	0.0945844	4.2196	2.44731e-05	0.00059783	hip1rb
LL0000003631	231.123	1.622	0.384405	4.21951	2.44836e-05	0.00059783	BX908782.2
LL0000019036	347.91	-0.616515	0.146125	-4.21908	2.45301e-05	0.000598428	mif4gdb
LL0000008844	439.207	0.706862	0.167584	4.21797	2.46512e-05	0.000600628	desi1b
LL0000014458	46.0719	2.05132	0.486344	4.21785	2.46643e-05	0.000600628	LOC101882034
LL0000001411	7265.98	-1.02484	0.243005	-4.21736	2.47175e-05	0.000601385	arr3b
LL0000024028	2053.14	1.10614	0.26244	4.21484	2.49957e-05	0.000607611	rrbp1b
LL0000014258	89.7304	1.93754	0.459716	4.21464	2.5018e-05	0.000607612	LOC100535095
LL0000011105	173.362	0.770201	0.182802	4.21331	2.51656e-05	0.000610653	galn
LL0000027557	178.245	-0.784019	0.186124	-4.21235	2.52729e-05	0.00061271	si:dkey-30e9.7
LL0000006913	54.1177	1.12247	0.26654	4.21127	2.53936e-05	0.000615088	CR788226.1
LL0000001972	336.71	1.09157	0.2594	4.20804	2.57592e-05	0.00062339	bnip4
LL0000025353	299.138	0.625725	0.148849	4.20376	2.62523e-05	0.00063476	si:ch211-191a24.4
LL0000011757	9796.89	-0.969644	0.230715	-4.20278	2.63655e-05	0.000636908	grk7a
LL0000020084	605.236	-0.647406	0.154051	-4.20255	2.6392e-05	0.000636908	ndc80
LL0000004046	102.673	1.1937	0.284053	4.20239	2.64112e-05	0.000636908	CABZ01027551.1
LL0000001045	1631.27	-0.550783	0.13113	-4.20029	2.66571e-05	0.000642269	ankrd46a
LL0000012860	103.05	0.962241	0.229128	4.19958	2.67415e-05	0.000643733	irf3
LL0000028669	2452.91	0.519235	0.123649	4.19926	2.6779e-05	0.0006439	slc2a1b
LL0000039844	1159.27	-0.785605	0.187088	-4.19912	2.67957e-05	0.0006439	kcnb2
LL0000034822	52.2171	-1.31774	0.314019	-4.19639	2.71205e-05	0.000650738	XLOC_020187
LL0000009965	451.375	0.653083	0.155632	4.19633	2.7128e-05	0.000650738	fam114a1
LL0000024387	2616.87	0.451224	0.107535	4.19605	2.71607e-05	0.000650949	sec61b
LL0000039151	227.716	-0.783612	0.186794	-4.19506	2.72793e-05	0.000652807	zgc:195245
LL0000022145	1799.08	0.465649	0.111001	4.19501	2.72861e-05	0.000652807	plod3
LL0000010378	4079.53	-0.362582	0.0864708	-4.19311	2.75154e-05	0.000657715	fkbp4
LL0000031252	1907.83	0.581363	0.13867	4.19242	2.75995e-05	0.000659146	tspan36
LL0000012996	40.9311	1.52121	0.363014	4.19049	2.78351e-05	0.000664192	jac7
LL0000005161	750.703	-0.597389	0.142569	-4.19019	2.78723e-05	0.000664207	ccnb1
LL0000001836	228.981	0.730843	0.174422	4.19009	2.78845e-05	0.000664207	bcl10
LL0000038471	687.872	-0.460754	0.109977	-4.18954	2.79519e-05	0.000665231	zgc:101853
LL0000039514	31.6536	-1.92894	0.46062	-4.18771	2.81785e-05	0.000670039	znf1136
LL0000039387	334.097	0.58512	0.139734	4.18739	2.82179e-05	0.00067039	znf1001
LL0000023831	593.201	-0.458668	0.109564	-4.18629	2.83552e-05	0.000673065	RNF5
LL0000010893	900.427	-0.390213	0.0932452	-4.1848	2.85417e-05	0.000676904	fsta
LL0000012991	123.015	1.37502	0.328611	4.18432	2.86016e-05	0.000677734	jac10
LL0000012812	259.655	0.773424	0.184878	4.18344	2.87135e-05	0.000679795	invs
LL0000002532	8.45781	-3.89459	0.931099	-4.18279	2.87958e-05	0.000681151	BX321870.1
LL0000032489	29.2289	-2.19495	0.524828	-4.18222	2.88672e-05	0.000682248	XLOC_002411
LL0000000374	5567.94	-0.537426	0.128546	-4.18082	2.90464e-05	0.000685888	adh5
LL0000026947	44.011	1.45063	0.346995	4.18054	2.90821e-05	0.000686136	si:dkey-188i13.8
LL0000024619	201.599	0.746271	0.178529	4.1801	2.91376e-05	0.000686851	sh2d4a
LL0000025489	1561.12	0.481956	0.115349	4.17824	2.93771e-05	0.000691174	si:ch211-204c21.1
LL0000021642	1457.36	-0.492162	0.117793	-4.17819	2.93843e-05	0.000691174	pfkpb
LL0000009448	1271.71	0.484821	0.116039	4.17809	2.93971e-05	0.000691174	egfl6
LL0000019849	1533.35	0.602728	0.144448	4.17263	3.0111e-05	0.000707349	myl7
LL0000012540	481.02	-1.46139	0.350391	-4.17073	3.0362e-05	0.000712631	igfbp1b
LL0000016415	286.463	-0.739153	0.177233	-4.17051	3.03917e-05	0.000712715	LOC108180196
LL0000010349	857.643	0.597006	0.14316	4.17021	3.04316e-05	0.000713037	fibinb
LL0000001287	3313.18	0.466373	0.11185	4.16964	3.05077e-05	0.000714206	arhgap35a
LL0000038260	1064.27	0.530918	0.127366	4.16846	3.06664e-05	0.000717304	yme1l1a
LL0000001661	197.328	-1.04298	0.250238	-4.16795	3.07357e-05	0.000718308	ATP9A
LL0000002910	10.8361	2.65061	0.636417	4.1649	3.11488e-05	0.000727338	BX511100.4
LL0000005722	371.678	-0.562021	0.13496	-4.16436	3.12224e-05	0.000728433	ckap2l
LL0000001499	1789.99	-0.644331	0.154734	-4.1641	3.12577e-05	0.000728634	aspm
LL0000038452	2073.19	-0.353669	0.084941	-4.1637	3.13137e-05	0.000729315	zgc:101566
LL0000006078	234.733	-0.599686	0.144069	-4.16248	3.14811e-05	0.000732018	COQ8A (1 of many)
LL0000034399	33.9111	-1.82085	0.437445	-4.16246	3.14835e-05	0.000732018	XLOC_017132
LL0000036896	314.63	-0.667526	0.160492	-4.15924	3.19303e-05	0.000741774	XLOC_036284
LL0000026216	390.643	0.642495	0.154537	4.15754	3.21693e-05	0.00074669	si:ch73-132f6.5
LL0000023981	9274.22	0.364831	0.0878222	4.1542	3.26422e-05	0.000757022	rps26
LL0000003885	367.963	0.759711	0.182913	4.1534	3.27575e-05	0.000759049	c1galt1a
LL0000013543	500.526	0.568699	0.136956	4.15243	3.28961e-05	0.000761613	larsa
LL0000006824	311.562	-1.07067	0.257944	-4.1508	3.31314e-05	0.000766409	CR753876.1
LL0000022278	1436.17	0.36885	0.0889286	4.1477	3.35825e-05	0.000776185	polr2f
LL0000037230	323.423	-0.672405	0.162145	-4.14694	3.36944e-05	0.000778112	XLOC_039146
LL0000024267	1533.61	-0.422028	0.101839	-4.14405	3.41219e-05	0.000787317	scarb2c
LL0000015113	8.60166	-5.02453	1.21297	-4.14234	3.43774e-05	0.000792541	LOC101885432
LL0000025308	598.004	-0.777909	0.187823	-4.14172	3.44717e-05	0.000794045	si:ch211-175f12.2
LL0000013486	701.41	-0.568087	0.137196	-4.1407	3.46241e-05	0.000796881	kyat3
LL0000027508	11.925	-2.62952	0.635085	-4.14043	3.46655e-05	0.000797161	si:dkey-285b23.4
LL0000012086	740.609	0.541842	0.130987	4.1366	3.52486e-05	0.000809621	hhatlb
LL0000021437	725.947	-0.557046	0.134666	-4.13648	3.52668e-05	0.000809621	pcmtd2
LL0000021507	717.353	-0.468995	0.11339	-4.13614	3.53202e-05	0.000810163	pde6d
LL0000006866	226.179	-0.884877	0.213984	-4.13524	3.54578e-05	0.000812637	CR762407.1
LL0000003779	59.0399	1.78086	0.430682	4.13499	3.54972e-05	0.000812855	BX936431.1
LL0000020046	371.582	-0.561457	0.135818	-4.13389	3.56679e-05	0.00081608	ncapg2
LL0000007538	441.055	-0.460943	0.111532	-4.13281	3.58352e-05	0.000819218	CT027815.1
LL0000032300	299.823	-0.760143	0.183947	-4.13241	3.58984e-05	0.000819976	XLOC_000910
LL0000014081	210.445	-0.720292	0.174339	-4.13156	3.60315e-05	0.000822327	LOC100330501
LL0000027044	22.577	1.78589	0.432384	4.13034	3.62222e-05	0.000825767	si:dkey-201i2.4
LL0000003971	286.036	-0.648543	0.157024	-4.13021	3.62428e-05	0.000825767	cabp5a
LL0000030727	8.8997	3.63458	0.880226	4.12915	3.64112e-05	0.00082891	tnfrsf18
LL0000002169	204.973	0.991812	0.240256	4.12814	3.65708e-05	0.000831847	BX004999.1
LL0000018217	18.1049	2.47711	0.600096	4.12785	3.66175e-05	0.000831852	LOC795066
LL0000009639	1479.93	-0.516248	0.125068	-4.12776	3.6632e-05	0.000831852	enc3
LL0000002919	588.704	-0.910217	0.220586	-4.12636	3.68556e-05	0.000836233	BX511120.1
LL0000024712	601.83	-0.860486	0.20859	-4.12525	3.70334e-05	0.000839567	si:busm1-57f23.1
LL0000022823	73.6274	-1.34067	0.325117	-4.12366	3.72904e-05	0.000844691	ptger2b
LL0000036738	105.069	-4.13253	1.00244	-4.12248	3.74818e-05	0.000848322	XLOC_035162
LL0000031137	251.046	0.627379	0.152234	4.12115	3.7698e-05	0.000852507	trip10b
LL0000011923	1739.47	1.03514	0.251205	4.12069	3.77735e-05	0.000853507	hal
LL0000013127	400.501	-0.417429	0.101335	-4.11931	3.80014e-05	0.000857944	kcnh4b
LL0000040072	41059.7	1.02717	0.249393	4.11866	3.81081e-05	0.00085964	myhz1.1
LL0000031587	42.6829	1.62964	0.396104	4.11418	3.88557e-05	0.000875283	ugt5a4
LL0000028590	1099.79	-0.372359	0.0905102	-4.114	3.88862e-05	0.000875283	slc25a18
LL0000018677	217.201	0.934359	0.227121	4.11393	3.88979e-05	0.000875283	marco
LL0000006150	752.741	-0.460104	0.111883	-4.11236	3.91639e-05	0.00088054	cpm
LL0000019507	304.169	0.749776	0.182403	4.11054	3.94743e-05	0.000886789	mpv17l2
LL0000005496	600.412	-1.20069	0.292142	-4.10996	3.95728e-05	0.000888269	cetp
LL0000010132	151.605	-0.665893	0.162036	-4.10954	3.96454e-05	0.000889166	fancg
LL0000008678	106.581	-1.15447	0.280976	-4.10878	3.97757e-05	0.000891356	dapp1
LL0000007398	135.138	-1.45954	0.35528	-4.10815	3.98843e-05	0.000893053	crygm2f
LL0000039507	34.8427	-1.57521	0.383656	-4.1058	4.02915e-05	0.000901432	znf1129
LL0000038472	759.43	0.478495	0.116565	4.10495	4.044e-05	0.00090401	zgc:101858
LL0000009804	483.102	-0.726137	0.176992	-4.10266	4.08421e-05	0.000912251	espl1
LL0000019766	349.085	0.707623	0.172523	4.10161	4.10289e-05	0.000915675	mustn1b
LL0000001127	8167.96	0.483423	0.117883	4.10087	4.11593e-05	0.000917832	ap2a1
LL0000014479	48.2851	-1.54109	0.375815	-4.10067	4.11957e-05	0.000917894	LOC101882153
LL0000008668	196.322	2.86515	0.698864	4.09972	4.13649e-05	0.000920911	dao.1
LL0000020085	350.04	-0.467636	0.114079	-4.09924	4.14505e-05	0.000922062	nde1
LL0000004463	29.3693	1.74721	0.426287	4.09868	4.15507e-05	0.000923537	CABZ01077555.1
LL0000011305	21.697	2.53321	0.618441	4.09612	4.20136e-05	0.000933066	ghrh
LL0000001875	21.0813	-1.68929	0.412577	-4.09449	4.23095e-05	0.00093887	best1
LL0000028469	740.469	-0.702819	0.17166	-4.09426	4.23514e-05	0.000939037	slbp
LL0000005081	323.744	0.586113	0.143254	4.09142	4.28745e-05	0.000949862	ccdc51
LL0000039818	882.723	0.504269	0.123269	4.09079	4.299e-05	0.000951647	golim4a
LL0000028985	1000.45	0.374684	0.0916304	4.08908	4.33093e-05	0.000957455	smim13
LL0000022146	479.488	-0.50219	0.122819	-4.08886	4.3349e-05	0.000957455	plp1a
LL0000011102	134.368	0.785953	0.19222	4.08882	4.33578e-05	0.000957455	galk1
LL0000018674	11369.8	-0.372337	0.0910946	-4.08737	4.36293e-05	0.000962672	marcksb
LL0000013047	965.458	-0.857748	0.209868	-4.08708	4.36845e-05	0.00096311	jund
LL0000005459	732.807	-0.941385	0.230384	-4.08615	4.38594e-05	0.000966184	cep295
LL0000031118	75.6323	1.10474	0.270479	4.0844	4.41916e-05	0.000972715	trim55a
LL0000028203	183.203	0.77217	0.189167	4.08195	4.46597e-05	0.000982226	si:dkeyp-51b9.3
LL0000020736	1137.01	0.348723	0.0854643	4.08034	4.49704e-05	0.000988096	nudt9
LL0000009360	1876.65	0.473904	0.116148	4.08019	4.49992e-05	0.000988096	eci2
LL0000040196	13.0369	-3.90035	0.956036	-4.07972	4.50908e-05	0.00098931	si:dkey-106c17.2
LL0000025024	37.743	1.58212	0.38782	4.07951	4.51308e-05	0.000989392	si:ch211-12e13.1
LL0000031585	76.92	1.26879	0.311118	4.07815	4.53952e-05	0.000994389	ugt5a1
LL0000035659	10.3661	-4.74879	1.16471	-4.07722	4.5577e-05	0.000997569	XLOC_027155
LL0000019837	16553.5	1.17582	0.288599	4.07423	4.61671e-05	0.00100967	myhz1.2
LL0000015297	9.56275	-3.165	0.777216	-4.07223	4.65657e-05	0.00101734	LOC101886337
LL0000040526	104.924	-1.55188	0.381101	-4.07209	4.65923e-05	0.00101734	crygm2b
LL0000030521	2394.25	0.865377	0.212564	4.07113	4.67856e-05	0.00102074	tmem176l.4
LL0000009603	1843.4	-0.39297	0.0965333	-4.07082	4.68475e-05	0.00102128	emc3
LL0000015647	245.778	-0.671595	0.165027	-4.06959	4.70951e-05	0.00102585	LOC103909511
LL0000038863	334.435	0.624424	0.153444	4.06941	4.71331e-05	0.00102586	zgc:162964
LL0000000401	569.248	-0.619568	0.152328	-4.06733	4.7554e-05	0.00103419	adora2b
LL0000012156	1659.25	0.411016	0.101065	4.06684	4.76559e-05	0.00103524	hm13
LL0000009800	609.878	-0.831546	0.204475	-4.06673	4.76778e-05	0.00103524	esco2
LL0000000093	266.761	-0.8952	0.220386	-4.06196	4.86616e-05	0.00105576	abhd2a
LL0000020043	1088.6	-0.597292	0.147078	-4.06105	4.88518e-05	0.00105904	ncapd2
LL0000031325	197.745	0.76933	0.18945	4.06087	4.88909e-05	0.00105904	ttll10
LL0000008691	619.218	0.831752	0.204835	4.06059	4.89499e-05	0.00105948	dbnla
LL0000025334	698.137	-1.08883	0.268233	-4.05928	4.92234e-05	0.00106455	si:ch211-186e20.7
LL0000036515	22.8775	-1.65562	0.408004	-4.05786	4.95245e-05	0.00107022	XLOC_033136
LL0000005172	384.657	-0.874131	0.215461	-4.05703	4.96998e-05	0.00107315	ccne2
LL0000013417	1391.21	0.632255	0.155911	4.05523	5.00847e-05	0.00108061	klhl43
LL0000005466	388.601	-0.451632	0.111383	-4.05476	5.01859e-05	0.00108194	cep63
LL0000012651	89.8042	-0.890956	0.21978	-4.05386	5.03797e-05	0.00108525	il15l
LL0000005431	337.358	-0.746262	0.184097	-4.05363	5.04292e-05	0.00108546	cenpi
LL0000014749	49.6341	1.2325	0.304105	4.05289	5.05894e-05	0.00108805	LOC101883584
LL0000031596	183.155	0.941417	0.232307	4.05247	5.06799e-05	0.00108914	ugt5d1
LL0000027971	99.8261	-1.42425	0.351493	-4.052	5.07816e-05	0.00109046	si:dkey-84h14.2
LL0000012870	61.6322	1.11312	0.274741	4.05152	5.08851e-05	0.00109182	irge4
LL0000016392	5.12189	5.62651	1.38887	4.05115	5.09668e-05	0.00109272	LOC108180038
LL0000008526	216.643	0.992713	0.245074	4.05067	5.10715e-05	0.00109394	cybb
LL0000020498	173.225	0.833337	0.205736	4.05052	5.11039e-05	0.00109394	noxa1
LL0000024054	151.68	0.752089	0.185695	4.05013	5.11899e-05	0.00109492	RSPH1
LL0000003323	74.1108	-1.15517	0.285282	-4.04923	5.13871e-05	0.00109827	BX649411.2
LL0000005123	22.7847	1.92887	0.476403	4.04882	5.14766e-05	0.00109932	ccl20a.3
LL0000029132	817.407	-0.42383	0.104753	-4.04599	5.21027e-05	0.00111182	sobpb
LL0000002022	1648.01	-0.40611	0.100409	-4.04457	5.24193e-05	0.00111736	brms1la
LL0000000007	189.614	0.626502	0.154904	4.04446	5.2444e-05	0.00111736	aadat
LL0000019788	541.128	-0.834379	0.206332	-4.04386	5.25785e-05	0.00111935	mxra8a
LL0000013355	561.533	0.989059	0.244695	4.04201	5.29946e-05	0.00112732	klf11b
LL0000032121	13272.4	0.96815	0.239553	4.04149	5.3113e-05	0.00112855	wu:fa03e10
LL0000026146	40.1743	1.43849	0.35594	4.04139	5.3135e-05	0.00112855	si:ch211-79h18.2
LL0000004096	1278.47	0.480996	0.119028	4.04104	5.32151e-05	0.00112937	CABZ01039859.1
LL0000001187	3532.78	1.75886	0.435303	4.04054	5.33278e-05	0.00113088	apoc2
LL0000005491	14352.4	-1.1555	0.286161	-4.03793	5.3924e-05	0.00114172	ces2
LL0000001595	3593.52	0.624339	0.154624	4.0378	5.39546e-05	0.00114172	atp2a2b
LL0000026748	391.392	-1.04168	0.257985	-4.03776	5.39645e-05	0.00114172	si:dkey-147f3.4
LL0000021535	1997.98	0.572104	0.141703	4.03735	5.40584e-05	0.00114282	pdia6
LL0000040352	17.7259	2.73842	0.678384	4.03669	5.42116e-05	0.00114517	LOC103908767
LL0000001587	2035.84	-0.556681	0.137932	-4.03592	5.43895e-05	0.00114804	atp1b2b
LL0000024761	252.044	1.03907	0.257516	4.03495	5.46136e-05	0.00115187	si:ch1073-126c3.2
LL0000027761	103.551	-0.896335	0.222216	-4.03362	5.49244e-05	0.00115753	si:dkey-57h18.1
LL0000013760	793.869	-0.759482	0.188377	-4.03172	5.53711e-05	0.00116604	LO017648.1
LL0000003841	20.675	-2.4492	0.607536	-4.03136	5.54547e-05	0.00116643	BX957322.2
LL0000029696	467.3	0.704391	0.174732	4.03128	5.5475e-05	0.00116643	SUSD2
LL0000026102	41.3824	1.9312	0.47918	4.03023	5.57227e-05	0.00117074	si:ch211-63p21.8
LL0000000377	248.19	1.08764	0.269925	4.02943	5.59126e-05	0.00117382	adhfe1
LL0000000475	1252.8	0.484673	0.120346	4.02731	5.64175e-05	0.00118351	agps
LL0000029764	331.442	0.635995	0.157934	4.02696	5.65019e-05	0.00118437	synpo2la
LL0000003945	218.979	-1.28111	0.318312	-4.02471	5.70459e-05	0.00119485	ca15c
LL0000000234	2586.74	0.280547	0.0697145	4.02423	5.71614e-05	0.00119635	actr2a
LL0000014361	3199.38	1.19361	0.296642	4.02373	5.72842e-05	0.001198	LOC100536887
LL0000010455	19.6811	2.69974	0.671352	4.02135	5.78667e-05	0.00120925	FO203432.1
LL0000001920	87.0405	0.975927	0.242706	4.02103	5.79451e-05	0.00120997	blf
LL0000033979	306.765	-0.620407	0.154334	-4.0199	5.8222e-05	0.00121482	XLOC_014336
LL0000007701	237.685	-0.613641	0.152713	-4.01825	5.8631e-05	0.0012216	CT990561.1
LL0000023041	321.147	0.641105	0.15955	4.0182	5.86437e-05	0.0012216	rab25a
LL0000029452	531.422	-0.471147	0.117258	-4.01805	5.86819e-05	0.0012216	ssx2ipa
LL0000009392	6238.46	-0.52807	0.131449	-4.01731	5.88675e-05	0.00122361	eef1a1a
LL0000036779	581.388	-0.443937	0.11051	-4.01718	5.88981e-05	0.00122361	XLOC_035413
LL0000024656	147.017	0.84143	0.209461	4.01712	5.89129e-05	0.00122361	sh3yl1
LL0000019886	1618.96	0.770848	0.191938	4.01614	5.91591e-05	0.00122779	myo3a
LL0000012078	3306.46	-0.713368	0.177653	-4.01552	5.93151e-05	0.00122919	hgd
LL0000001227	347.27	0.801509	0.199603	4.01551	5.93171e-05	0.00122919	arap1a
LL0000003241	63.8	1.32086	0.328966	4.01517	5.94029e-05	0.00123004	BX629344.1
LL0000012551	7.70824	3.95851	0.98605	4.01451	5.9569e-05	0.00123254	igfn1.2
LL0000025487	165.802	-1.10027	0.274119	-4.01385	5.97351e-05	0.00123504	si:ch211-203k16.3
LL0000009359	916.594	0.498178	0.124133	4.01327	5.98834e-05	0.00123717	eci1
LL0000012446	1753.64	0.437532	0.109131	4.00923	6.09183e-05	0.00125759	hypk
LL0000025533	29.8861	-1.99677	0.498147	-4.00839	6.1135e-05	0.00126111	si:ch211-210b2.3
LL0000008675	242.448	0.650696	0.162343	4.00814	6.11977e-05	0.00126145	dapk2a
LL0000011195	58.4717	0.980452	0.244627	4.00794	6.12496e-05	0.00126157	gbp4
LL0000025954	53.2636	-1.22455	0.305562	-4.00754	6.13542e-05	0.00126277	si:ch211-274p24.2
LL0000039984	10.5486	-3.11594	0.777622	-4.00701	6.14918e-05	0.00126464	LOC108179085
LL0000014124	274.608	-0.570507	0.142422	-4.00575	6.18212e-05	0.00127046	LOC100331665
LL0000019606	225.888	-0.602197	0.15034	-4.00556	6.18719e-05	0.00127054	mrtfaa
LL0000030204	145.028	1.54287	0.385361	4.0037	6.23602e-05	0.00127961	tfcp2l1
LL0000029801	458.563	0.606789	0.151604	4.00245	6.26895e-05	0.00128539	sytl2b
LL0000021462	1237	0.367654	0.0918631	4.00219	6.27579e-05	0.00128583	pctp
LL0000038699	18.4549	2.15702	0.539052	4.0015	6.29412e-05	0.00128862	zgc:152968
LL0000008855	209.024	-0.907171	0.226727	-4.00116	6.30332e-05	0.00128953	dgcr2
LL0000011038	1990.74	-0.381226	0.0953125	-3.99975	6.34104e-05	0.00129627	g3bp2
LL0000030862	1406.85	0.382594	0.0956824	3.99858	6.37235e-05	0.0013017	tpd52
LL0000022025	8126.18	-1.68367	0.421496	-3.9945	6.48309e-05	0.00132333	pklr
LL0000024070	446.543	0.729435	0.182628	3.9941	6.49411e-05	0.00132459	rtcb
LL0000027068	1967.61	-0.698929	0.175018	-3.99347	6.51132e-05	0.0013271	si:dkey-205h13.1
LL0000026200	931.789	-0.492287	0.123343	-3.99122	6.57354e-05	0.00133847	si:ch73-112l6.1
LL0000029473	302.994	0.467253	0.117079	3.99093	6.5814e-05	0.00133847	st6galnac1.1
LL0000039000	230.955	0.609748	0.152788	3.99082	6.58446e-05	0.00133847	zgc:173570
LL0000025998	34.9217	1.69989	0.425958	3.99074	6.58673e-05	0.00133847	si:ch211-284d12.3
LL0000037545	9.35014	-5.66727	1.42027	-3.99028	6.59952e-05	0.00134007	XLOC_041499
LL0000026954	13.0821	5.27919	1.32313	3.98992	6.60945e-05	0.00134046	si:dkey-18p12.4
LL0000031553	12485.3	-1.13225	0.283782	-3.98986	6.61127e-05	0.00134046	ucp1
LL0000031067	114.995	-1.12954	0.283171	-3.9889	6.63801e-05	0.00134399	trim101
LL0000004420	208.535	-0.599821	0.150373	-3.98888	6.63858e-05	0.00134399	CABZ01074203.1
LL0000009786	1036.39	0.322908	0.0810456	3.98427	6.76872e-05	0.00136932	erlec1
LL0000008833	1177.23	0.332999	0.0835884	3.98379	6.78234e-05	0.00137106	denr
LL0000010989	367.777	0.527041	0.132304	3.98355	6.7894e-05	0.00137147	fuca1.2
LL0000031127	352.539	-0.492421	0.123717	-3.98023	6.88485e-05	0.00138972	trim69
LL0000031148	176.299	0.608949	0.153004	3.97995	6.89297e-05	0.00139033	trmt10a
LL0000013466	31540.9	-0.48074	0.120807	-3.97942	6.90826e-05	0.0013917	krt8
LL0000005170	928.996	0.389499	0.0978796	3.97936	6.91e-05	0.0013917	ccndbp1
LL0000023887	195.901	-0.790219	0.198839	-3.97417	7.06249e-05	0.00142137	rpgra
LL0000000900	64.5062	-1.00588	0.253155	-3.97337	7.08629e-05	0.0014251	alkal1
LL0000026229	116.677	-1.23419	0.310714	-3.97211	7.12391e-05	0.00143161	si:ch73-139e5.2
LL0000023358	10630.8	-0.598165	0.150621	-3.97132	7.14743e-05	0.00143528	rcvrn2
LL0000019807	238.103	0.571527	0.143944	3.97048	7.17272e-05	0.0014393	mycbp
LL0000002863	49.4819	1.40786	0.354655	3.96965	7.19785e-05	0.00144328	BX510960.2
LL0000001299	4362.75	0.423996	0.106818	3.96935	7.20703e-05	0.00144406	arhgdig
LL0000014938	27.7553	-1.66886	0.42061	-3.96771	7.25664e-05	0.00145293	LOC101884549
LL0000000034	289.148	0.52839	0.133189	3.96721	7.272e-05	0.00145493	abcb10
LL0000031220	486.151	0.68385	0.172445	3.96561	7.32093e-05	0.00146365	tsfm
LL0000005276	693.271	-0.633612	0.159794	-3.96519	7.33387e-05	0.00146516	cdc25b
LL0000028347	158.172	1.49286	0.37656	3.96447	7.35599e-05	0.0014685	si:rp71-36a1.3
LL0000005885	1418.21	-0.552675	0.1395	-3.96184	7.43736e-05	0.00148366	cngb1a
LL0000039807	1481.62	-0.615283	0.155321	-3.96138	7.45182e-05	0.00148546	flnb
LL0000020708	1816.29	0.32041	0.0809097	3.96009	7.492e-05	0.00149238	nucb1
LL0000009617	111.43	1.2978	0.327772	3.95945	7.51216e-05	0.0014953	emilin3a
LL0000001850	182.845	-0.646129	0.163264	-3.95756	7.57189e-05	0.00150609	bcl6b
LL0000018699	266.111	-0.568242	0.143663	-3.95539	7.64103e-05	0.00151873	mastl
LL0000020829	1621.5	-0.528701	0.133707	-3.95417	7.68006e-05	0.00152538	ogfr
LL0000031469	1088.57	0.479599	0.121352	3.95212	7.74624e-05	0.0015374	ube2d2l
LL0000012051	14.7132	-4.28144	1.0834	-3.95184	7.75519e-05	0.00153806	her4.3
LL0000020564	2433.83	0.683798	0.173047	3.95152	7.76578e-05	0.00153904	nqo1
LL0000012736	5214.72	-0.701974	0.177658	-3.95126	7.77393e-05	0.00153922	impg1a
LL0000009363	839.066	0.491455	0.124388	3.95098	7.78303e-05	0.00153922	ecm2
LL0000001033	1821.54	-0.736454	0.186398	-3.95097	7.78366e-05	0.00153922	ankrd33aa
LL0000026880	63.0013	1.25018	0.31645	3.95063	7.79461e-05	0.00154027	si:dkey-175d9.2
LL0000010935	29.4791	-1.95682	0.495389	-3.95007	7.81294e-05	0.00154277	ftr30
LL0000015470	76.7727	1.05866	0.268041	3.94962	7.82755e-05	0.00154377	LOC101887160
LL0000012379	3015.59	-0.613507	0.155335	-3.94957	7.82933e-05	0.00154377	hspa4l
LL0000005877	745.232	0.754873	0.191143	3.94926	7.83919e-05	0.0015446	cnfn
LL0000001396	3775.13	0.393046	0.0995421	3.94855	7.86274e-05	0.00154812	arpc1a
LL0000011918	1701.17	0.526705	0.1334	3.94832	7.87011e-05	0.00154845	hadh
LL0000022051	30.4584	2.17552	0.551182	3.94701	7.91345e-05	0.00155577	pla2g3
LL0000000085	595.635	0.560115	0.141915	3.94685	7.91872e-05	0.00155577	abhd14b
LL0000031251	512.393	0.716509	0.181636	3.94475	7.98832e-05	0.00156831	tspan35
LL0000000714	20.7069	2.29427	0.581678	3.94423	8.00584e-05	0.00157062	AL929304.1
LL0000019915	431.597	0.713657	0.181009	3.94267	8.05804e-05	0.00157972	myoz2b
LL0000007466	40.2492	1.10751	0.280945	3.9421	8.07724e-05	0.00158235	cst14a.1
LL0000020356	2190.48	-0.348671	0.0884793	-3.9407	8.12426e-05	0.00159042	nkain4
LL0000008949	138.715	-0.673011	0.170823	-3.93982	8.15416e-05	0.00159512	diras2
LL0000022436	34.5934	-1.25063	0.317563	-3.9382	8.20956e-05	0.00160481	ppp1r27b
LL0000005728	33548	0.486888	0.123654	3.93752	8.2329e-05	0.00160822	ckmb
LL0000025864	28.406	-1.78304	0.452917	-3.9368	8.25771e-05	0.00161191	si:ch211-255g12.8
LL0000022465	2272.08	-0.366341	0.0930674	-3.9363	8.2747e-05	0.00161293	ppp2r2bb
LL0000028800	861.779	0.531557	0.135043	3.93621	8.27795e-05	0.00161293	slc4a2a
LL0000036039	26.5342	1.97631	0.502095	3.93613	8.28068e-05	0.00161293	XLOC_030027
LL0000018906	195.048	-0.76063	0.193358	-3.93378	8.36199e-05	0.0016276	mettl24
LL0000036190	8.89274	-2.97134	0.755489	-3.933	8.38929e-05	0.00163157	XLOC_031182
LL0000005139	22.5844	1.81911	0.462542	3.93285	8.39436e-05	0.00163157	ccl35.1
LL0000011912	471.101	0.611404	0.155502	3.9318	8.43125e-05	0.00163757	hacd1
LL0000007275	846.731	-0.507611	0.129122	-3.93125	8.45066e-05	0.00164009	crb2a
LL0000038787	121.724	0.802303	0.204092	3.93109	8.45623e-05	0.00164009	zgc:158296
LL0000018992	76.7379	-0.931352	0.236973	-3.9302	8.4875e-05	0.00164492	mhc1zca
LL0000019659	64.1814	-1.02418	0.260602	-3.93004	8.49324e-05	0.00164492	mst1rb
LL0000035185	264.727	0.806639	0.205318	3.92872	8.53977e-05	0.00165276	XLOC_023369
LL0000005164	387.728	-0.554926	0.141266	-3.92824	8.55703e-05	0.00165462	ccnb3
LL0000014487	20.6082	1.72602	0.439401	3.92811	8.56152e-05	0.00165462	LOC101882201
LL0000040200	9.47688	-4.08354	1.04003	-3.92635	8.62432e-05	0.00166558	si:dkey-108k21.18
LL0000001611	5736.49	0.546371	0.139176	3.92575	8.64588e-05	0.00166856	atp5mc1
LL0000028704	704.769	0.441389	0.112461	3.92483	8.67925e-05	0.00167348	slc35b3
LL0000026773	14.1057	-2.77742	0.707677	-3.9247	8.68365e-05	0.00167348	si:dkey-14o6.8
LL0000040354	9.33626	-2.83392	0.722228	-3.92386	8.71425e-05	0.00167819	si:ch211-116o3.6
LL0000012067	110.343	-0.958575	0.244394	-3.92225	8.77267e-05	0.00168824	hes2.2
LL0000032327	28.3946	1.68426	0.429449	3.92191	8.78503e-05	0.00168943	XLOC_001115
LL0000030678	87.0148	1.24461	0.317381	3.92152	8.79935e-05	0.00169099	tmprss13b
LL0000030582	201.788	0.804576	0.205257	3.91984	8.86069e-05	0.00170158	tmem243a
LL0000021575	608.474	0.462384	0.118046	3.91698	8.96639e-05	0.00172066	pdzk1ip1
LL0000033516	35.4367	-1.25545	0.320707	-3.91462	9.05455e-05	0.00173636	XLOC_010908
LL0000000862	2260.01	0.390986	0.0999134	3.91325	9.10634e-05	0.00174506	aldh18a1
LL0000027990	871.809	0.632329	0.161644	3.91186	9.15887e-05	0.00175389	si:dkey-87o1.2
LL0000027710	43.8133	1.08416	0.277298	3.90971	9.24079e-05	0.00176834	si:dkey-4c2.11
LL0000036180	46.1932	-1.23367	0.31558	-3.90921	9.25967e-05	0.00177071	XLOC_031121
LL0000015288	283.172	-0.746634	0.191057	-3.90791	9.30962e-05	0.00177901	LOC101886255
LL0000008195	611.25	0.469079	0.120073	3.90662	9.35976e-05	0.00178734	CU694197.1
LL0000004033	32.7411	1.14663	0.293559	3.90597	9.38483e-05	0.00179087	CABZ01023255.1
LL0000008373	80.8186	1.58328	0.40587	3.90095	9.58146e-05	0.00182712	CU929237.1
LL0000005595	2302.82	-0.433343	0.111183	-3.89756	9.71653e-05	0.00185116	chico
LL0000039563	1152.74	0.50763	0.130247	3.89745	9.72115e-05	0.00185116	znf143b
LL0000004871	555.265	0.874101	0.224329	3.89651	9.75895e-05	0.00185706	cap2
LL0000002736	11.1069	2.32668	0.597274	3.8955	9.79972e-05	0.00186352	BX324227.3
LL0000026427	91.2481	-0.880134	0.225953	-3.89522	9.81112e-05	0.00186436	si:ch73-299h12.3
LL0000024092	366.973	-0.639812	0.164263	-3.89505	9.8178e-05	0.00186436	rubcn
LL0000021665	1215.52	0.358157	0.091958	3.89479	9.82852e-05	0.00186509	pgm2
LL0000019569	284.049	0.720955	0.185138	3.89415	9.85426e-05	0.00186868	mrpl52
LL0000011670	1273.87	0.832356	0.213965	3.89015	0.000100181	0.00189841	gpx1a
LL0000029581	546.467	0.543738	0.139783	3.88987	0.000100297	0.00189929	stoml2
LL0000026272	29.9941	-1.66845	0.428967	-3.88946	0.000100469	0.00190124	si:ch73-180n10.1
LL0000016956	47.6505	-1.35863	0.349336	-3.88916	0.000100591	0.00190222	LOC108192084
LL0000017523	17.1531	-1.81802	0.467535	-3.88852	0.000100856	0.00190591	LOC110438930
LL0000030680	409.329	0.488386	0.125649	3.88691	0.000101527	0.00191726	tmprss2
LL0000025221	288.774	-0.793227	0.204093	-3.88658	0.000101665	0.00191853	si:ch211-160f23.5
LL0000009177	107.622	-0.74581	0.191962	-3.8852	0.000102247	0.00192819	dpyda.1
LL0000027032	261.483	0.701132	0.180524	3.88388	0.000102802	0.00193661	si:dkey-1d7.3
LL0000004763	721.141	-0.463276	0.119284	-3.8838	0.000102836	0.00193661	cacnb3b
LL0000026318	116.445	-1.01537	0.261481	-3.88314	0.000103116	0.00194055	si:ch73-21g5.7
LL0000003576	130.217	1.03597	0.26683	3.88251	0.000103383	0.00194423	BX901918.1
LL0000017255	203.46	0.646121	0.166464	3.88143	0.000103843	0.00194947	LOC110438237
LL0000025529	9.38005	-2.3562	0.607051	-3.88139	0.000103863	0.00194947	si:ch211-209n20.3
LL0000013318	975.01	-0.716858	0.184693	-3.88135	0.000103877	0.00194947	kif4
LL0000003891	2791.51	0.468033	0.120596	3.88098	0.000104035	0.00194998	c1qbp
LL0000007171	120.197	-1.411	0.363571	-3.88096	0.000104047	0.00194998	CR925773.1
LL0000029807	1295.7	0.344776	0.0888476	3.88054	0.000104226	0.00195166	szrd1
LL0000025769	14.4319	1.99388	0.513832	3.88041	0.000104279	0.00195166	si:ch211-239f4.6
LL0000012353	960.916	0.545647	0.140655	3.87932	0.000104751	0.00195914	hsd20b2
LL0000021109	1021.88	0.371384	0.095751	3.87864	0.000105041	0.00196321	ostf1
LL0000009109	430.227	0.482775	0.124495	3.87787	0.000105377	0.00196814	dnm2b
LL0000008679	6805.63	0.410614	0.105901	3.87733	0.000105609	0.00197113	dars
LL0000009355	908.008	0.665133	0.171569	3.87676	0.000105858	0.00197442	ech1
LL0000015238	7.97253	-5.04592	1.3029	-3.87283	0.000107578	0.00200513	LOC101885950
LL0000017517	28.3354	1.85923	0.480208	3.87173	0.000108067	0.00201286	LOC110438909
LL0000023250	312.37	-0.508459	0.131336	-3.87144	0.000108195	0.00201387	raver1
LL0000027662	34.4627	-1.27534	0.329534	-3.87012	0.00010878	0.00202339	si:dkey-42l23.2
LL0000019567	501.682	0.487734	0.126032	3.86993	0.000108867	0.00202362	MRPL49
LL0000033735	34.6692	-1.80911	0.467528	-3.86952	0.00010905	0.00202563	XLOC_012620
LL0000014684	7.49797	-5.4354	1.40475	-3.86931	0.000109145	0.00202602	LOC101883188
LL0000007491	209.621	-0.714157	0.184663	-3.86735	0.000110023	0.00204093	CT025742.1
LL0000038888	179.849	0.798559	0.20653	3.86655	0.000110386	0.00204593	zgc:165515
LL0000010451	76.4942	-0.89156	0.23059	-3.86642	0.000110443	0.00204593	FO082780.1
LL0000011543	695.414	0.461221	0.119316	3.86555	0.000110839	0.00205188	gpatch4
LL0000000525	1387.05	-0.353501	0.0914535	-3.86536	0.000110924	0.00205205	ak4
LL0000005957	68.3087	1.17153	0.303181	3.86412	0.00011149	0.00206113	coa3b
LL0000019052	601.854	0.454637	0.117687	3.8631	0.000111959	0.00206839	mipep
LL0000010316	8.5043	-3.70288	0.958775	-3.86209	0.00011242	0.00207551	fgfr1bl
LL0000029459	54.1792	1.13653	0.294322	3.86153	0.000112679	0.00207888	st3gal1l
LL0000020402	1095.27	0.377787	0.0978559	3.86065	0.000113088	0.00208501	nlrc3l1
LL0000021639	597.708	0.696678	0.180467	3.86042	0.000113193	0.00208553	pfkma
LL0000004743	131.751	-0.762874	0.197722	-3.85832	0.000114169	0.00210138	cacna1fa
LL0000010340	468.719	0.711835	0.184497	3.85824	0.000114207	0.00210138	fhl2b
LL0000001050	2594.79	-0.48069	0.124676	-3.8555	0.000115494	0.00212197	ankrd52a
LL0000027741	29.2943	-1.82496	0.473352	-3.85541	0.000115537	0.00212197	si:dkey-56d12.4
LL0000023113	1981.06	-0.448711	0.116386	-3.85536	0.00011556	0.00212197	rac1b
LL0000038813	663.231	-0.759183	0.196977	-3.85418	0.000116119	0.00213081	zgc:158785
LL0000039182	362.619	0.644056	0.167138	3.85344	0.000116468	0.00213578	zgc:63831
LL0000020471	634.167	0.497244	0.129084	3.8521	0.000117111	0.00214611	nop16
LL0000024187	290.225	-0.960127	0.249308	-3.85117	0.000117553	0.00215276	samd7
LL0000009075	1013.68	-0.492976	0.128019	-3.85081	0.00011773	0.00215455	dnajc27
LL0000011700	214.031	0.628537	0.163266	3.84977	0.000118228	0.00216222	greb1
LL0000000960	1227.68	0.548721	0.142543	3.8495	0.000118359	0.00216317	amt
LL0000000375	129.675	-1.41914	0.368673	-3.84933	0.000118441	0.00216321	adh8a
LL0000020811	10.0319	3.41344	0.88695	3.84851	0.000118837	0.00216808	ocstamp
LL0000011101	519.663	0.624222	0.162201	3.84845	0.000118867	0.00216808	gale
LL0000006679	5.30756	-5.60862	1.45746	-3.84822	0.000118979	0.00216808	CR457444.2
LL0000011676	102.13	0.934834	0.242932	3.84812	0.000119026	0.00216808	gpx7
LL0000005018	1301.16	-0.334706	0.0870031	-3.84705	0.000119547	0.00217612	ccdc106a
LL0000003499	39.2178	-1.41289	0.367349	-3.84619	0.000119971	0.00218238	BX769173.2
LL0000011876	2453.46	0.369696	0.0961341	3.84563	0.000120244	0.00218589	guk1a
LL0000033055	54.6079	2.07501	0.539636	3.8452	0.000120455	0.00218827	XLOC_007225
LL0000000579	8.47924	5.38586	1.40116	3.84387	0.000121107	0.00219865	AL645792.2
LL0000021264	1696.88	0.374264	0.0973739	3.84358	0.000121254	0.00219986	papss2b
LL0000005860	1988.76	0.372405	0.096923	3.84228	0.000121899	0.00220992	cmpk
LL0000011454	24826.7	-0.775437	0.201825	-3.84213	0.000121971	0.00220992	gnat2
LL0000024112	287.448	0.559609	0.145674	3.84152	0.000122275	0.00221395	rwdd2b
LL0000013585	919.151	-0.46831	0.121928	-3.84086	0.000122605	0.00221728	ldlrad3
LL0000031496	1471.3	-0.405764	0.105645	-3.84082	0.000122622	0.00221728	ube2s
LL0000001257	3180.96	0.378423	0.0985609	3.83949	0.000123292	0.00222793	arglu1b
LL0000040240	204.551	-1.4543	0.378795	-3.83927	0.000123398	0.00222836	slc16a7
LL0000024756	44.1281	-1.90942	0.49737	-3.83904	0.000123518	0.00222904	si:ch1073-100f3.2
LL0000004103	574.378	-0.769992	0.200581	-3.8388	0.000123639	0.00222975	CABZ01040998.1
LL0000012395	6793.93	0.612915	0.159689	3.83818	0.000123949	0.00223386	hspd1
LL0000005732	224.07	-0.714633	0.1862	-3.83799	0.000124043	0.00223409	cks1b
LL0000028041	146.739	-0.817691	0.21308	-3.83748	0.000124301	0.00223726	si:dkey-94e7.2
LL0000025169	226.166	0.851273	0.221887	3.83652	0.000124792	0.00224461	si:ch211-153b23.4
LL0000007250	23.5648	-1.61331	0.420658	-3.8352	0.000125463	0.00225518	CR936977.2
LL0000002572	60.9854	1.1526	0.300573	3.83466	0.000125739	0.00225865	BX322665.1
LL0000028812	130.45	-0.743275	0.193865	-3.83398	0.000126087	0.002263	SLC5A10
LL0000012178	1067.74	0.44995	0.117362	3.83386	0.000126147	0.002263	hmgcs1
LL0000032565	19.7126	2.47105	0.64459	3.83353	0.000126319	0.00226445	XLOC_002962
LL0000004389	333.053	0.73146	0.190813	3.83338	0.000126394	0.00226445	CABZ01072309.2
LL0000037013	101.859	-1.27258	0.332061	-3.83237	0.000126915	0.0022723	XLOC_037240
LL0000003130	5.45915	-5.14104	1.34199	-3.83092	0.000127666	0.00228425	BX569790.1
LL0000023842	244.606	-0.635766	0.166019	-3.82947	0.00012842	0.00229621	rnpep
LL0000013137	1615.2	-0.454735	0.118786	-3.8282	0.000129085	0.0023066	kcnip3a
LL0000030323	60.1237	0.848219	0.221585	3.82797	0.000129205	0.00230691	timm23b
LL0000021560	243.53	0.626197	0.16359	3.82784	0.000129272	0.00230691	pdss2
LL0000023349	39.9547	-1.25128	0.326909	-3.8276	0.000129398	0.00230766	rce1b
LL0000020801	796.358	1.25613	0.328208	3.82725	0.000129585	0.00230947	obscnb
LL0000038374	849.27	0.335594	0.0876921	3.82696	0.000129737	0.00231067	zdhhc13
LL0000021377	377.625	0.631922	0.165152	3.82629	0.000130087	0.0023138	pcdh1g29
LL0000030309	348.666	-0.686959	0.17954	-3.82621	0.000130129	0.0023138	ticrr
LL0000015168	9.92357	-4.22536	1.10434	-3.82614	0.000130167	0.0023138	LOC101885686
LL0000011394	538.983	0.694464	0.181514	3.82596	0.000130263	0.002314	glrx
LL0000003264	55.9489	-1.3415	0.350767	-3.82449	0.000131045	0.00232637	BX640537.3
LL0000022134	468.62	0.718259	0.187862	3.82333	0.000131662	0.0023358	plin2
LL0000019581	344.544	0.595388	0.155859	3.82004	0.00013343	0.00236563	mrps17
LL0000028575	162.785	-0.651159	0.170641	-3.81595	0.000135658	0.00240357	slc24a1
LL0000031874	9.75802	2.4141	0.632766	3.81516	0.000136097	0.00240978	vox
LL0000003972	646.861	-1.01671	0.266748	-3.81151	0.000138122	0.00244347	cabp5b
LL0000000170	3197.88	0.536447	0.140749	3.81136	0.000138204	0.00244347	aco1
LL0000021539	3166.75	-2.18736	0.573922	-3.81124	0.000138269	0.00244347	pdk2b
LL0000006879	34.5492	1.84376	0.483906	3.81016	0.00013888	0.00245267	CR762483.1
LL0000000131	839.878	0.502079	0.131793	3.80959	0.000139198	0.0024567	acad8
LL0000026564	24.3801	-2.16482	0.568369	-3.80882	0.000139631	0.00246275	si:ch73-55i23.1
LL0000024815	1649.76	-0.304789	0.0800357	-3.80816	0.000140004	0.00246773	si:ch1073-291c23.2
LL0000012344	1634.27	0.473828	0.124443	3.8076	0.000140322	0.00247174	hsd17b10
LL0000031918	471.917	-0.759244	0.199431	-3.80706	0.00014063	0.00247525	vsig8b
LL0000005612	1651.55	0.398203	0.1046	3.80693	0.000140703	0.00247525	chmp5b
LL0000019356	107.067	0.693246	0.182174	3.80541	0.000141572	0.00248748	mkrn2os.1
LL0000007335	438.222	-3.94491	1.03666	-3.80539	0.000141581	0.00248748	crp2
LL0000024797	8.35183	-3.65848	0.962027	-3.80289	0.000143019	0.00251113	si:ch1073-214b20.2
LL0000005367	1516.32	-0.649965	0.170994	-3.8011	0.000144056	0.00252771	cdk5r2b
LL0000023048	177.94	0.756006	0.198908	3.80079	0.000144237	0.00252925	rab32a
LL0000002315	6.90429	5.4551	1.4354	3.8004	0.000144463	0.00253159	BX005456.1
LL0000014939	25.6723	2.09444	0.551284	3.7992	0.000145164	0.00254223	LOC101884552
LL0000013878	9.1369	3.96479	1.04364	3.799	0.00014528	0.00254263	LO018605.1
LL0000030096	2032.86	0.960744	0.253123	3.79556	0.000147309	0.00257649	tcnbb
LL0000011835	1318.89	-0.498463	0.131375	-3.7942	0.000148119	0.00258899	gtf2f2a
LL0000028451	215.588	-0.691377	0.182233	-3.79392	0.000148286	0.00259024	ska3
LL0000007851	13.7678	2.23057	0.588027	3.79331	0.000148651	0.00259431	CU179702.2
LL0000029721	25.6384	1.57136	0.414256	3.79322	0.000148709	0.00259431	swsap1
LL0000030094	1392.09	0.727502	0.191803	3.79297	0.000148858	0.00259526	tcn2
LL0000001193	24903.2	0.644699	0.169995	3.79245	0.00014917	0.00259902	apoeb
LL0000039389	214.414	0.637862	0.168234	3.79152	0.00014973	0.00260712	znf1003
LL0000014366	45.3208	-1.36421	0.359835	-3.7912	0.000149919	0.00260875	LOC100536937
LL0000036163	144.995	-0.680341	0.179471	-3.79081	0.00015016	0.00261126	XLOC_031070
LL0000005409	2557.6	0.441685	0.116537	3.79009	0.000150592	0.00261547	cebpg
LL0000000286	748.911	-0.410426	0.108289	-3.79009	0.000150593	0.00261547	adamts18
LL0000011462	15153.4	-0.621607	0.164025	-3.7897	0.000150828	0.00261788	gnb3b
LL0000006084	3034.77	0.279661	0.0738132	3.78877	0.000151395	0.00262605	coro1ca
LL0000031243	964.991	0.462832	0.122169	3.78846	0.000151587	0.00262629	tspan18a
LL0000015316	185.712	0.672666	0.177561	3.78838	0.000151635	0.00262629	LOC101886447
LL0000001294	163.884	0.825642	0.217947	3.78827	0.000151698	0.00262629	arhgap4a
LL0000000980	63.0765	1.22038	0.322221	3.78741	0.000152229	0.0026338	angpt2b
LL0000031235	100.317	0.919663	0.242836	3.78719	0.000152364	0.00263446	tspan10
LL0000028900	1303.24	0.478166	0.126366	3.78396	0.000154351	0.00266712	slco2b1
LL0000035031	106.051	0.985354	0.260441	3.78341	0.000154694	0.00267137	XLOC_022034
LL0000005592	449.798	-1.21666	0.321659	-3.78244	0.000155297	0.00267875	chia.6
LL0000010944	9.0184	-2.31496	0.612034	-3.78241	0.000155318	0.00267875	ftr43
LL0000016608	9.75446	-3.00028	0.793268	-3.78218	0.000155463	0.00267955	LOC108183319
LL0000024128	1255.67	0.282981	0.0748374	3.78128	0.000156024	0.00268751	rxraa
LL0000022060	3036.55	1.16069	0.30715	3.77889	0.00015753	0.00271148	plac8.1
LL0000013954	109.563	0.887871	0.234964	3.77876	0.000157614	0.00271148	LOC100005864
LL0000014147	74.6123	1.29898	0.343793	3.77838	0.00015785	0.00271382	LOC100332535
LL0000013286	314.516	-0.736737	0.195072	-3.77675	0.00015889	0.00272999	kif14
LL0000025532	321.879	-0.852869	0.225878	-3.77581	0.000159492	0.00273859	si:ch211-210b2.2
LL0000029661	14.0752	-2.20378	0.583709	-3.77547	0.000159704	0.00274051	sult1st7
LL0000005290	397.609	-0.524817	0.139024	-3.77502	0.000159995	0.00274256	cdc42ep1b
LL0000029543	1654.92	0.465668	0.123359	3.77489	0.000160081	0.00274256	stk10
LL0000010225	172.295	-0.786052	0.208236	-3.77482	0.000160125	0.00274256	fbxo5
LL0000021537	1196.87	-0.391546	0.103734	-3.77452	0.000160314	0.00274406	pdk1
LL0000038921	11.3409	2.42459	0.642488	3.77376	0.000160808	0.00275079	zgc:171509
LL0000028656	528.106	-0.76885	0.203776	-3.77301	0.000161287	0.00275726	slc29a2
LL0000000783	295.092	-0.705034	0.186917	-3.7719	0.000162008	0.00276784	AL935300.3
LL0000012360	2716.48	-0.389897	0.103388	-3.77119	0.000162472	0.00277403	hsf2
LL0000025246	49.2249	1.6193	0.429511	3.77011	0.000163175	0.00278429	si:ch211-162i8.7
LL0000004401	286.468	-0.673063	0.178577	-3.76904	0.000163879	0.00279239	CABZ01072848.1
LL0000024241	725.093	-0.814803	0.216186	-3.76898	0.000163914	0.00279239	sbno2a
LL0000038662	507.629	0.553926	0.146978	3.76877	0.000164057	0.00279239	zgc:123305
LL0000016978	28.211	2.05889	0.546305	3.76876	0.00016406	0.00279239	LOC110437723
LL0000023205	337.967	-0.638933	0.169605	-3.76718	0.000165101	0.00280837	rarres3l
LL0000004846	2970.29	0.571362	0.151704	3.7663	0.000165685	0.00281655	camk2n2
LL0000032844	153.613	0.841814	0.223546	3.76573	0.000166066	0.00282079	XLOC_005448
LL0000027349	1160.48	0.690241	0.183301	3.76561	0.000166142	0.00282079	si:dkey-248g15.3
LL0000029084	958.342	0.552915	0.146846	3.76527	0.000166367	0.00282285	snrpg
LL0000029959	76.1884	-0.941429	0.250044	-3.76505	0.000166513	0.00282357	tapbp.1
LL0000025333	24.443	-2.14482	0.569912	-3.76342	0.000167606	0.00283918	si:ch211-186e20.2
LL0000035191	59.441	0.95898	0.25482	3.76337	0.000167642	0.00283918	XLOC_023404
LL0000022565	1555.33	0.291767	0.0775511	3.76225	0.000168388	0.00285005	prkaa1
LL0000013300	356.855	-0.600767	0.159706	-3.76171	0.000168753	0.00285444	kif20ba
LL0000000230	6468.16	0.640565	0.170343	3.76045	0.000169609	0.00286716	actn3b
LL0000019684	880.56	0.474763	0.126295	3.75915	0.000170489	0.00288023	mtdhb
LL0000001448	11.4573	-2.61105	0.69466	-3.75874	0.000170769	0.00288318	asb11
LL0000038900	182.424	-0.855307	0.227662	-3.75691	0.000172023	0.00290256	zgc:171220
LL0000024902	11.7936	-2.45212	0.652855	-3.75599	0.000172658	0.00291147	si:ch211-106h4.6
LL0000031573	4.84667	4.62375	1.23119	3.75552	0.000172984	0.00291516	ugt1b4
LL0000011272	1171.59	0.328625	0.0875098	3.75529	0.000173137	0.00291594	gfpt1
LL0000001178	341.539	1.47536	0.393299	3.75124	0.000175961	0.00296167	apoa4a
LL0000002835	914.128	0.43946	0.117194	3.74984	0.000176949	0.00297646	BX510657.1
LL0000023115	851.098	0.57189	0.152538	3.74916	0.000177431	0.00298273	rac2
LL0000000888	315.662	-0.445582	0.118922	-3.74686	0.000179065	0.00300674	alg10
LL0000027504	534.474	-0.718573	0.191781	-3.74683	0.00017908	0.00300674	si:dkey-283b15.2
LL0000039904	11.476	-2.67195	0.71317	-3.74659	0.000179257	0.00300785	LOC101883431
LL0000038439	2851.26	1.03355	0.276025	3.7444	0.000180823	0.00303123	zgc:100868
LL0000007397	146.676	-1.29705	0.346412	-3.74424	0.000180943	0.00303123	crygm2e
LL0000024751	176.159	-0.936051	0.250002	-3.74418	0.000180984	0.00303123	si:cabz01080528.1
LL0000030848	1083.15	-0.369706	0.0987625	-3.74338	0.00018156	0.00303901	tp53i11a
LL0000015714	16.6001	1.78036	0.47563	3.74317	0.000181716	0.00303975	LOC103909828
LL0000012538	202.087	-1.4002	0.374135	-3.74251	0.000182194	0.00304589	igfals
LL0000039808	2319.74	0.579226	0.154881	3.73982	0.000184152	0.00307672	flnbl
LL0000011352	1266.11	0.468332	0.125241	3.73946	0.000184417	0.00307927	GK3P
LL0000028645	954.064	0.499565	0.133621	3.73868	0.000184989	0.00308692	slc26a5
LL0000013530	4897.91	-0.375317	0.100402	-3.73816	0.000185372	0.00309143	laptm4b
LL0000000132	808.818	0.342657	0.0917265	3.73564	0.000187242	0.0031207	acad9
LL0000028309	24.665	2.0658	0.553669	3.73112	0.000190634	0.00317529	si:dkeyp-93a5.3
LL0000023717	547.149	-0.46928	0.125842	-3.72911	0.000192155	0.00319867	rit1
LL0000038797	225.014	0.779745	0.209137	3.72839	0.00019271	0.00320596	zgc:158404
LL0000028695	376.817	-0.649121	0.174124	-3.72793	0.000193058	0.00320978	slc34a2b
LL0000039768	97.5151	-0.771465	0.206963	-3.72755	0.000193352	0.00321271	cabp4
LL0000008554	919.46	-2.36621	0.634851	-3.7272	0.000193623	0.00321524	cyp24a1
LL0000023340	1214.29	-0.36279	0.0973863	-3.72527	0.000195106	0.00323791	rcan2
LL0000006180	325.872	0.671654	0.18034	3.72438	0.000195792	0.00324731	cpxm1b
LL0000024781	1120.22	0.834004	0.223944	3.72417	0.000195962	0.00324816	si:ch1073-174d20.2
LL0000013607	2062.58	-0.433094	0.11633	-3.72298	0.000196883	0.00326063	letm1
LL0000029236	140.898	-0.723903	0.194447	-3.72289	0.000196958	0.00326063	sparta
LL0000008633	695.715	0.465035	0.124917	3.72274	0.000197074	0.00326063	cyth1b
LL0000010907	146.101	-0.860734	0.231361	-3.7203	0.000198983	0.00329023	fthl29
LL0000011399	200.713	0.920407	0.247433	3.71982	0.000199362	0.00329449	gls2b
LL0000019957	866.77	0.427187	0.114918	3.71733	0.00020134	0.00332516	nadkb
LL0000022140	348.084	-0.528207	0.142125	-3.71649	0.000202011	0.00333422	plk4
LL0000004849	2084.98	-0.670064	0.180322	-3.71594	0.000202447	0.0033394	camkk1b
LL0000027436	4.17844	-5.07392	1.36562	-3.71546	0.000202836	0.00334379	si:dkey-266f7.4
LL0000036165	30.7162	-1.45651	0.392122	-3.71443	0.000203659	0.00335533	XLOC_031073
LL0000009526	2491.64	0.363214	0.0978014	3.71379	0.000204179	0.00336186	eif4ebp1
LL0000009325	69.0952	1.24473	0.335182	3.7136	0.00020433	0.00336232	dytn
LL0000001233	3078.17	0.257144	0.0692775	3.7118	0.000205792	0.00338434	arf1
LL0000012184	305.174	0.532202	0.143406	3.71115	0.000206324	0.00339102	hmgxb4a
LL0000006410	5.67835	5.07899	1.36893	3.71018	0.000207114	0.00340196	CR383662.4
LL0000030207	1053.63	-0.357906	0.0964831	-3.70952	0.000207655	0.00340879	tfdp2
LL0000014662	25.0911	-1.4403	0.388381	-3.70849	0.000208502	0.00342063	LOC101883084
LL0000031727	212.073	-0.619199	0.16699	-3.708	0.000208906	0.0034252	usp43b
LL0000028891	21.1837	-1.68102	0.45345	-3.70717	0.000209588	0.00343432	SLC9B2
LL0000036260	10.6269	-2.79943	0.755382	-3.70598	0.000210573	0.00344839	XLOC_031557
LL0000022868	668.237	-0.530733	0.14323	-3.70547	0.000210997	0.00345139	ptpdc1b
LL0000002474	74.859	0.894201	0.24132	3.70546	0.000211009	0.00345139	BX279523.1
LL0000006009	403.145	-0.848971	0.229176	-3.70445	0.000211848	0.00346302	col4a3
LL0000012851	22.0316	1.66386	0.449233	3.70378	0.000212413	0.00347018	irf10
LL0000010836	126.871	0.836866	0.225973	3.70339	0.000212738	0.0034734	FQ377903.1
LL0000009610	139.941	-0.694226	0.187468	-3.70317	0.000212922	0.00347432	eme1
LL0000031339	2287.06	-0.992826	0.268166	-3.70228	0.000213667	0.00348439	ttr
LL0000004758	1119.64	-0.547236	0.147905	-3.69992	0.000215665	0.00351488	cacna2d4b
LL0000029645	2360.93	1.11243	0.300703	3.69943	0.000216083	0.00351959	suclg2
LL0000021652	496.709	0.592447	0.160194	3.69831	0.000217036	0.00353299	pgap3
LL0000013916	24.0012	1.40691	0.380539	3.69714	0.000218041	0.00354642	LOC100002570
LL0000005373	589.646	0.456132	0.12338	3.69697	0.00021819	0.00354642	cdk8
LL0000003425	3.66418	-5.29662	1.43272	-3.6969	0.000218251	0.00354642	BX663611.1
LL0000026126	1062.11	-0.469679	0.127078	-3.69599	0.000219033	0.00355701	si:ch211-69g19.2
LL0000003947	4583.01	0.508419	0.137619	3.69439	0.000220418	0.00357681	ca2
LL0000030315	661.051	0.365014	0.0988053	3.69427	0.000220516	0.00357681	timm10
LL0000006266	17.938	1.79259	0.485315	3.69367	0.000221038	0.00358315	CR354430.3
LL0000000511	741.662	0.532862	0.144316	3.69233	0.000222211	0.00360004	aifm4
LL0000009731	95.202	0.84146	0.227915	3.69199	0.00022251	0.00360273	epoa
LL0000030288	2228.42	-0.60953	0.165189	-3.68989	0.000224354	0.00363044	thrb
LL0000012533	1569.88	0.365127	0.0989695	3.68929	0.000224885	0.00363686	igf2bp2a
LL0000014526	37.2385	-1.34736	0.365235	-3.68903	0.000225111	0.00363837	LOC101882375
LL0000026383	84.0065	-0.868013	0.235336	-3.6884	0.000225666	0.00364517	si:ch73-264p11.1
LL0000000049	1437.7	0.32464	0.088028	3.68792	0.000226096	0.00364994	abcc3
LL0000030892	747.273	0.511861	0.138851	3.68639	0.000227456	0.00366973	tprg1
LL0000015469	9.78274	-4.25199	1.15371	-3.68549	0.000228265	0.00368012	LOC101887156
LL0000012383	740.332	0.49908	0.135422	3.68537	0.00022837	0.00368012	hspb1
LL0000020955	93.59	1.03846	0.281872	3.68416	0.000229458	0.00369547	or109-11
LL0000032536	9.51826	2.73344	0.741998	3.68389	0.000229698	0.00369715	XLOC_002654
LL0000002132	1181.51	0.691082	0.18769	3.68205	0.000231367	0.00372181	BX001030.1
LL0000027755	168.557	-0.744315	0.202205	-3.68099	0.000232329	0.00373508	si:dkey-57a22.11
LL0000008732	527.017	0.841575	0.228647	3.68068	0.000232613	0.00373744	dct
LL0000007266	839.885	0.3452	0.0938154	3.67956	0.000233633	0.00375162	crabp2b
LL0000008056	182.931	-0.745677	0.202675	-3.67918	0.000233989	0.00375512	CU570781.3
LL0000024151	1025.78	0.46579	0.126775	3.67415	0.000238639	0.0038275	s100v1
LL0000005691	4325.79	-0.340021	0.0926149	-3.67134	0.000241283	0.00386763	ciartb
LL0000012070	457.854	-0.727988	0.198303	-3.67109	0.00024152	0.00386915	hexa
LL0000038971	92.8683	1.01337	0.276157	3.66953	0.000242995	0.00389049	zgc:172106
LL0000001457	17.2458	1.60525	0.437493	3.6692	0.000243311	0.00389327	asb15b
LL0000008178	593.481	1.22653	0.334373	3.66815	0.000244312	0.00390696	CU682777.2
LL0000013346	86.6499	-0.85234	0.232372	-3.668	0.000244454	0.00390696	kl
LL0000028736	4586.89	0.357385	0.0975041	3.66534	0.000247011	0.00394552	slc38a3a
LL0000039756	2116.88	0.525683	0.143428	3.66512	0.00024722	0.00394654	actc1a
LL0000005625	312.616	-0.54668	0.14917	-3.66482	0.000247515	0.00394894	chpfb
LL0000032174	834.518	-0.551548	0.150519	-3.66432	0.000248	0.0039543	wwc1
LL0000019651	307.546	-0.807583	0.2204	-3.66417	0.000248141	0.0039543	msra
LL0000020056	150.545	1.02026	0.278532	3.663	0.000249277	0.00397007	ncf1
LL0000012468	2770.88	0.330406	0.0902168	3.66235	0.00024991	0.00397651	idh3b
LL0000005368	329.221	0.678054	0.185145	3.66229	0.000249973	0.00397651	cdk5rap1
LL0000014885	14.882	2.89011	0.789592	3.66025	0.000251969	0.00400292	LOC101884285
LL0000021216	4688.9	-0.606164	0.16561	-3.66019	0.000252028	0.00400292	pah
LL0000022705	949.607	-0.514874	0.14067	-3.66014	0.000252074	0.00400292	prss23
LL0000026722	43.9897	1.13746	0.310832	3.65939	0.000252815	0.00401235	si:dkey-126g1.7
LL0000009864	145.49	-0.76421	0.208923	-3.65786	0.000254335	0.00403412	exo5
LL0000012052	165.13	0.724747	0.19817	3.65721	0.000254978	0.00404197	her4.4
LL0000004929	371.478	0.496604	0.135796	3.65698	0.000255208	0.00404327	casp3b
LL0000031633	42.7276	1.40157	0.383294	3.65664	0.000255539	0.00404615	unc93a
LL0000010871	508.787	-0.627611	0.171651	-3.65631	0.000255874	0.00404911	frmpd2
LL0000005687	568.749	0.394972	0.108029	3.65616	0.000256024	0.00404914	ciao2a
LL0000028737	1098.31	0.665264	0.181991	3.65548	0.000256703	0.00405593	slc38a3b
LL0000026952	809.094	-1.80474	0.493715	-3.65543	0.000256752	0.00405593	si:dkey-18a10.3
LL0000013722	1448.15	-0.462266	0.126469	-3.65518	0.000256997	0.00405746	lmbrd1
LL0000019754	6138.09	0.73549	0.201229	3.655	0.000257184	0.00405805	muc5.1
LL0000016447	720.548	0.866536	0.237139	3.65412	0.000258066	0.00406962	LOC108180802
LL0000010421	745.852	-0.590593	0.16166	-3.65331	0.000258878	0.00408007	fmo5
LL0000019474	653.622	0.599095	0.16405	3.65191	0.000260293	0.00409906	mpdu1b
LL0000002585	10.8484	2.76538	0.757278	3.65173	0.000260479	0.00409906	BX323041.1
LL0000034005	638.297	-0.651755	0.178481	-3.65168	0.000260535	0.00409906	XLOC_014477
LL0000027395	6.95811	-4.34717	1.19112	-3.64964	0.000262606	0.00412927	si:dkey-260c8.6
LL0000010547	942.855	-0.671194	0.183971	-3.64837	0.000263905	0.00414729	FO904901.1
LL0000015307	68.4361	-1.28577	0.352675	-3.64576	0.000266598	0.0041872	LOC101886386
LL0000025142	24.4274	1.42473	0.390848	3.64523	0.000267157	0.00419356	si:ch211-14i3.2
LL0000036770	265.24	0.57493	0.15776	3.64434	0.000268077	0.00420558	XLOC_035371
LL0000030242	148.707	0.799309	0.219554	3.6406	0.000272004	0.00426473	tgm2a
LL0000036854	8.34216	-2.48105	0.681599	-3.64003	0.000272601	0.00427164	XLOC_035949
LL0000032182	6588.91	0.71614	0.196804	3.63884	0.000273869	0.00428904	xbp1
LL0000009769	481.69	-0.517211	0.142153	-3.63842	0.000274319	0.00429361	ercc6l
LL0000019850	706.001	0.556188	0.15295	3.6364	0.000276471	0.00432367	myl9a
LL0000010133	170.855	-0.610981	0.168022	-3.63632	0.000276556	0.00432367	fanci
LL0000025650	5.29767	-5.26093	1.44735	-3.63487	0.000278117	0.00434557	si:ch211-223a21.3
LL0000032314	216.042	-0.737096	0.202858	-3.63355	0.000279549	0.00436545	mgarp
LL0000005576	2411.61	0.376073	0.103522	3.6328	0.000280365	0.00437568	chd6
LL0000022013	12.2583	2.52827	0.696269	3.63118	0.000282133	0.00440076	pkd1l1
LL0000014333	8.57284	-2.61618	0.720729	-3.6299	0.000283526	0.00441995	LOC100536501
LL0000022673	2211.08	0.392297	0.108125	3.62819	0.000285411	0.00444679	prps1a
LL0000005943	132.88	-0.820455	0.226164	-3.62769	0.000285965	0.00445288	cntn3a.2
LL0000020158	5947.04	0.929706	0.256309	3.62729	0.000286414	0.00445733	neb
LL0000028325	36.2204	1.49788	0.413127	3.62572	0.000288162	0.00448198	si:rp71-17i16.5
LL0000032956	144.619	0.97037	0.267965	3.62125	0.000293179	0.00455741	XLOC_006508
LL0000025662	167.411	0.765521	0.211441	3.6205	0.000294032	0.00456722	si:ch211-225b7.5
LL0000025366	11.2534	-4.88617	1.34962	-3.6204	0.000294146	0.00456722	si:ch211-193i15.1
LL0000024091	195.129	-0.685081	0.189281	-3.61939	0.000295298	0.00458022	rttn
LL0000000650	4.765	-5.15661	1.42475	-3.6193	0.000295406	0.00458022	AL928685.4
LL0000021335	315.799	-0.657819	0.181757	-3.61922	0.000295487	0.00458022	pbk
LL0000011859	242.076	-0.792796	0.219112	-3.61822	0.000296631	0.00459243	guca1a
LL0000006156	314.197	-0.562386	0.155437	-3.61811	0.000296767	0.00459243	cpne4b
LL0000024734	88.4784	-0.967652	0.267448	-3.61809	0.000296781	0.00459243	si:cabz01054394.6
LL0000028431	189.022	0.6832	0.188849	3.61771	0.000297218	0.00459597	sirt4
LL0000027980	14.6625	2.34038	0.646943	3.6176	0.000297346	0.00459597	si:dkey-85k7.10
LL0000038906	103.319	0.869698	0.240426	3.61732	0.000297666	0.00459831	zgc:171435
LL0000023317	280.137	0.955027	0.264054	3.61679	0.000298278	0.00460514	RBP1 (1 of many)
LL0000008834	272.57	-0.654072	0.180909	-3.61548	0.000299795	0.00462415	depdc1a
LL0000010897	1729.92	-0.514692	0.14236	-3.61543	0.000299849	0.00462415	fstl3
LL0000015507	12.5121	-2.98773	0.826807	-3.61357	0.000302011	0.00465324	LOC103908824
LL0000025486	663.81	0.350534	0.0970088	3.61342	0.000302182	0.00465324	si:ch211-203d1.3
LL0000025480	10.2474	3.35163	0.927563	3.61337	0.000302247	0.00465324	si:ch211-202n12.2
LL0000023823	574.044	-0.670037	0.185446	-3.61312	0.000302538	0.00465369	rnf34b
LL0000023320	7056.07	-0.566956	0.156919	-3.61305	0.000302618	0.00465369	rbp3
LL0000005936	111.398	0.732553	0.202851	3.61129	0.000304676	0.00468269	cntf
LL0000015198	28.5273	1.35633	0.375597	3.61113	0.000304861	0.0046829	LOC101885805
LL0000018662	848.699	-0.564973	0.156472	-3.61069	0.000305378	0.0046882	2025-03-01
LL0000030351	9722.55	-0.410079	0.113588	-3.61023	0.000305923	0.00469311	tkta
LL0000024557	634.485	0.481324	0.133326	3.61013	0.000306042	0.00469311	sf3b5
LL0000012646	579.324	0.414004	0.114758	3.60764	0.000308992	0.00473348	il12rb2l
LL0000038877	307.641	1.33184	0.369173	3.60762	0.000309023	0.00473348	zgc:163083
LL0000024018	1354.53	0.339655	0.094166	3.60699	0.000309774	0.00474232	rpz5
LL0000025422	77.9475	-1.09501	0.303652	-3.60614	0.000310784	0.00475512	si:ch211-197g15.7
LL0000040552	137.532	0.637223	0.176719	3.60585	0.000311137	0.00475784	echdc1
LL0000030271	545.696	0.482361	0.133815	3.60468	0.000312544	0.00477668	them6
LL0000007999	229.944	0.614758	0.1706	3.60351	0.000313949	0.00479546	CU468041.2
LL0000007771	2578.08	0.266722	0.0740216	3.6033	0.000314208	0.00479673	cttn
LL0000025208	918.395	0.454272	0.126147	3.60114	0.000316824	0.00483397	si:ch211-15b10.6
LL0000027013	1844.76	0.645304	0.179254	3.59994	0.000318285	0.00485353	si:dkey-19b23.12
LL0000029664	752.428	0.916628	0.254719	3.59858	0.000319954	0.00487626	sult2st2
LL0000018355	60.9078	1.02303	0.284388	3.59732	0.000321511	0.00489725	lrrc23
LL0000029913	1184.52	-0.29276	0.0813901	-3.597	0.000321911	0.0049006	tada3l
LL0000030815	946.243	0.521712	0.145059	3.59655	0.000322464	0.00490627	tomm6
LL0000026410	14.6152	2.20445	0.613001	3.59616	0.000322952	0.00491095	si:ch73-281i18.4
LL0000018242	166.043	0.969868	0.269909	3.59331	0.000326501	0.00496217	LOC797311
LL0000003042	2063.14	-0.470269	0.130882	-3.59308	0.000326791	0.0049638	BX539336.1
LL0000018781	860.553	0.517009	0.143912	3.59254	0.000327476	0.00497143	MCMDC2
LL0000025351	171.051	0.71982	0.20042	3.59155	0.000328716	0.00498748	si:ch211-191a16.2
LL0000029025	483.944	0.611358	0.170277	3.59038	0.0003302	0.005007	smyd1b
LL0000030642	2238.05	-0.350266	0.0975605	-3.59024	0.00033037	0.005007	tmem65
LL0000005852	838.83	0.34495	0.0961122	3.58904	0.000331904	0.00502745	cmc1
LL0000025670	130.462	0.812661	0.226676	3.58513	0.000336913	0.00510049	si:ch211-225p5.8
LL0000013177	218.893	-0.844625	0.235649	-3.58425	0.000338051	0.00511488	kcnk2a
LL0000012658	315.054	0.475504	0.13268	3.58385	0.00033857	0.00511988	il17ra1a
LL0000022713	355.05	-0.428006	0.119479	-3.58227	0.00034062	0.00514447	prtfdc1
LL0000018518	49.596	-1.0262	0.286475	-3.58217	0.000340756	0.00514447	mad2l1bp
LL0000000074	996.759	0.485878	0.135638	3.58216	0.000340762	0.00514447	abcg4a
LL0000039657	475.447	0.448673	0.125268	3.58169	0.000341378	0.00515091	znf76
LL0000021684	2201.62	0.437804	0.122248	3.58128	0.000341921	0.00515625	phb2a
LL0000023025	341.663	0.544164	0.151969	3.58077	0.000342587	0.00516344	rab13
LL0000022522	398.574	-0.735919	0.205559	-3.58009	0.000343474	0.00517127	prdm1b
LL0000031066	249.13	-0.55214	0.15423	-3.57999	0.000343613	0.00517127	tril
LL0000031275	424.563	0.49343	0.137832	3.57994	0.000343676	0.00517127	tsta3
LL0000032356	33.9292	1.449	0.404903	3.57864	0.000345384	0.0051941	XLOC_001298
LL0000016214	17.9295	-1.86215	0.520632	-3.57671	0.00034794	0.00522966	LOC103911818
LL0000004983	119.176	-0.766034	0.214272	-3.57505	0.000350155	0.0052594	cbln4
LL0000011368	692.892	-0.534456	0.149501	-3.57494	0.000350305	0.0052594	gli1
LL0000000378	627.895	0.444145	0.12425	3.57459	0.000350775	0.00526219	adi1
LL0000039096	50.5032	1.04682	0.292857	3.57452	0.000350877	0.00526219	zgc:194007
LL0000031616	48.6435	-1.17803	0.329617	-3.57393	0.000351659	0.00527102	unc119.2
LL0000027212	8.1049	-3.08477	0.863177	-3.57374	0.000351916	0.00527197	si:dkey-22h13.3
LL0000011880	1739.52	0.852418	0.238564	3.57311	0.000352763	0.00528175	gusb
LL0000028837	1316.62	-0.995964	0.278784	-3.57253	0.000353553	0.00529067	slc6a19b
LL0000019856	687.208	0.768683	0.215217	3.57167	0.000354717	0.00530475	mylk4a
LL0000028869	73.9398	0.937697	0.262547	3.57154	0.000354883	0.00530475	slc7a8b
LL0000010485	85.5384	-0.820511	0.229746	-3.57138	0.000355103	0.00530514	FO704758.1
LL0000031350	41.0227	-1.22121	0.341965	-3.57115	0.000355412	0.00530684	tuba4l
LL0000017173	56.4782	-1.04618	0.293003	-3.57053	0.000356253	0.00531648	LOC110438086
LL0000023779	1019.14	-0.879071	0.24624	-3.56997	0.000357016	0.00532402	rnf150b
LL0000018602	718.545	0.768028	0.215141	3.56988	0.000357149	0.00532402	map3k2
LL0000001609	2752.38	0.463206	0.12976	3.56972	0.000357366	0.00532435	atp5if1b
LL0000000741	101.456	0.984382	0.275878	3.56818	0.000359468	0.00535273	AL929536.6
LL0000023304	397.179	-0.460992	0.129201	-3.56802	0.000359695	0.00535319	rbm48
LL0000023802	9.67734	2.1841	0.612701	3.56471	0.000364263	0.00541821	rnf207a
LL0000026384	396.934	1.89711	0.532249	3.56433	0.000364789	0.00542307	si:ch73-265d7.2
LL0000020825	2362.71	0.428675	0.120296	3.56349	0.000365954	0.00543744	ogdhb
LL0000033429	519.725	-0.551689	0.154846	-3.56281	0.0003669	0.00544574	XLOC_010247
LL0000025557	458.694	-0.731193	0.205231	-3.56278	0.000366947	0.00544574	si:ch211-213a13.1
LL0000008623	1425.98	-1.12489	0.315744	-3.56266	0.000367113	0.00544574	cyr61
LL0000029413	162.955	-0.698723	0.196198	-3.56131	0.000369009	0.00547088	srxn1
LL0000025199	43.2502	-1.10961	0.311633	-3.56062	0.000369981	0.00548232	si:ch211-157b11.8
LL0000003954	536.141	-0.478035	0.134266	-3.56036	0.000370342	0.00548469	ca8
LL0000010011	9.2158	-2.18525	0.614038	-3.55882	0.000372531	0.00551411	fam167aa
LL0000000425	1333.79	0.387027	0.108802	3.55717	0.000374875	0.0055458	adss
LL0000029454	4962.28	-0.298333	0.0838739	-3.55692	0.000375224	0.00554794	st13
LL0000020311	353.626	-0.477678	0.134349	-3.55551	0.000377251	0.00557489	nin
LL0000010060	798.339	0.372684	0.104823	3.55536	0.000377462	0.00557498	fam210aa
LL0000020580	484.008	-0.585672	0.164835	-3.55309	0.000380738	0.00562033	nr2e1
LL0000028308	16.345	2.00249	0.563662	3.55264	0.000381386	0.00562683	si:dkeyp-93a5.2
LL0000001184	264.293	0.616759	0.173642	3.55191	0.00038245	0.0056393	apobec2a
LL0000015036	130.36	-0.650722	0.18321	-3.55177	0.000382644	0.0056393	LOC101885018
LL0000020150	1580.29	0.346209	0.0975141	3.55035	0.00038472	0.00566579	ndufs5
LL0000016928	11.988	2.42867	0.684084	3.55026	0.000384858	0.00566579	LOC108191746
LL0000031615	1026.23	-0.398645	0.112322	-3.54913	0.000386512	0.00568707	unc119.1
LL0000018793	993.486	0.364306	0.102666	3.54847	0.000387483	0.00569828	mcts1
LL0000011020	1078.43	-0.432528	0.1219	-3.54821	0.000387853	0.00570064	fzd10
LL0000023002	974.459	0.334855	0.0943781	3.54801	0.000388152	0.00570196	qsox2
LL0000025322	304.995	-4.78696	1.34934	-3.54764	0.000388696	0.00570687	si:ch211-181d7.1
LL0000030416	1309.64	-0.392127	0.110549	-3.54711	0.000389488	0.00571322	tmc6b
LL0000029744	3275.14	0.390004	0.109951	3.54707	0.000389547	0.00571322	syncripl
LL0000026054	31.565	-1.21254	0.341868	-3.5468	0.000389946	0.00571599	si:ch211-51a19.5
LL0000001206	587.309	0.570769	0.161055	3.54395	0.000394187	0.00577505	aprt
LL0000011289	1754.24	-0.352483	0.0994653	-3.54378	0.000394439	0.00577564	ggctb
LL0000013505	837.362	1.0762	0.303824	3.54219	0.000396815	0.0058073	lama2
LL0000011219	125.124	-0.727745	0.205564	-3.54024	0.000399767	0.00584271	gcna
LL0000025190	1932.46	0.509805	0.144005	3.54019	0.000399841	0.00584271	si:ch211-156j16.1
LL0000009324	417.949	0.469018	0.132485	3.54016	0.000399877	0.00584271	dysf
LL0000011684	432.265	-0.412902	0.116651	-3.53963	0.00040069	0.00585145	gramd2aa
LL0000013544	1837.9	0.504771	0.142659	3.53832	0.000402689	0.00587749	larsb
LL0000006495	5.76912	3.29169	0.930876	3.53612	0.000406043	0.00592327	CR388163.1
LL0000013299	388.318	-0.466541	0.132057	-3.53288	0.000411063	0.00599329	kif20a
LL0000019558	653.18	0.48648	0.137743	3.53181	0.000412733	0.00601442	mrpl40
LL0000002859	11.3455	-1.86263	0.527444	-3.53144	0.000413309	0.0060196	BX510941.1
LL0000026711	78.1554	0.863566	0.244601	3.5305	0.000414772	0.00603768	si:dkey-121n8.7
LL0000020916	338.681	-0.666928	0.188976	-3.52917	0.000416861	0.00606485	opn9
LL0000029321	1534.14	-0.469016	0.132948	-3.52781	0.00041902	0.00609157	sprn2
LL0000039508	89.62	0.935402	0.265162	3.52767	0.000419241	0.00609157	znf1130
LL0000022204	517.915	0.616448	0.174751	3.52759	0.000419368	0.00609157	pmpcb
LL0000005523	1152.53	-0.67057	0.190113	-3.52722	0.000419948	0.00609674	cfd
LL0000011515	326.206	0.521381	0.147847	3.52649	0.000421112	0.00611038	golt1bb
LL0000011693	1253.69	-0.448409	0.127172	-3.52601	0.000421869	0.00611526	grb10a
LL0000022582	396.326	0.650545	0.1845	3.52599	0.000421897	0.00611526	prkar2ab
LL0000020740	5.71065	-4.28645	1.21577	-3.5257	0.000422365	0.00611633	nuggc.1
LL0000039650	2694.34	0.230308	0.0653232	3.52567	0.000422419	0.00611633	znf706
LL0000031589	221.363	-0.713592	0.202434	-3.52506	0.000423393	0.00612608	ugt5b2
LL0000020480	96.4185	1.05633	0.299671	3.52496	0.000423542	0.00612608	nos2b
LL0000005752	12.0394	2.07943	0.589949	3.52475	0.000423877	0.00612767	clcnk
LL0000006591	50.5733	-1.92194	0.54531	-3.52449	0.000424294	0.00613044	CR394546.3
LL0000020036	2504.34	-0.338881	0.0962133	-3.52219	0.000428002	0.00618074	ncalda
LL0000023881	1022.83	0.493706	0.140179	3.52196	0.000428376	0.00618286	rpe
LL0000019771	196.105	0.608666	0.172958	3.51915	0.000432933	0.00624533	mvda
LL0000027683	704.472	-0.820832	0.23328	-3.51866	0.000433727	0.00625347	si:dkey-46g23.1
LL0000011784	1042.31	0.424231	0.120588	3.51801	0.000434795	0.00626555	grwd1
LL0000028823	70.9841	-1.10684	0.314638	-3.51784	0.000435082	0.00626638	slc5a8
LL0000000885	1227.44	-0.3832	0.108941	-3.51749	0.000435655	0.00627131	aldoca
LL0000020037	7018.33	-0.554055	0.157601	-3.51556	0.000438822	0.00631357	ncaldb
LL0000029260	209.196	-0.588379	0.167428	-3.51422	0.000441044	0.0063422	spdl1
LL0000019597	996.428	0.376424	0.107151	3.51303	0.000443025	0.00636731	mrps34
LL0000031551	663.557	0.646494	0.184077	3.51209	0.000444605	0.0063838	ucmab
LL0000012041	125.594	1.13877	0.324251	3.51199	0.000444768	0.0063838	hephl1b
LL0000005771	1861.98	-0.328316	0.093489	-3.51182	0.000445056	0.0063838	cldn5a
LL0000012512	1429.85	-0.30452	0.0867137	-3.51178	0.000445109	0.0063838	ift172
LL0000001640	6710.63	-0.320637	0.0913117	-3.51145	0.000445668	0.00638846	atp6v1ba
LL0000011499	843.286	0.404212	0.115153	3.51021	0.000447759	0.00641506	gnsb
LL0000021906	9.35353	2.21541	0.631253	3.50954	0.000448876	0.00642577	pimr209
LL0000005046	204.601	0.556488	0.158567	3.50948	0.000448979	0.00642577	ccdc160
LL0000026705	608.973	-0.368136	0.104952	-3.50767	0.000452056	0.00646414	si:dkey-121a11.3
LL0000032256	321.343	0.945129	0.26945	3.50762	0.000452134	0.00646414	XLOC_000431
LL0000009353	2103.09	-0.461205	0.131537	-3.50627	0.000454429	0.00649171	ece2b
LL0000017165	27.754	-2.18503	0.623188	-3.50621	0.000454539	0.00649171	LOC110438076
LL0000005751	841.354	0.362651	0.103483	3.50445	0.000457545	0.00653122	clcn7
LL0000013780	23.2788	2.13887	0.610667	3.50251	0.000460898	0.00657564	LO017815.1
LL0000008083	151.281	0.828168	0.236484	3.502	0.000461778	0.00658475	CU571315.1
LL0000038873	587.503	0.511125	0.14596	3.50181	0.000462105	0.00658596	zgc:163073
LL0000009399	6776.23	0.438686	0.125285	3.5015	0.000462641	0.00659016	eef1b2
LL0000016571	194.957	0.796799	0.227626	3.50048	0.000464425	0.00661211	LOC108182795
LL0000007060	32.6098	1.44136	0.411858	3.49966	0.000465854	0.00662899	CR848723.1
LL0000009945	700.473	-0.455702	0.130246	-3.49878	0.000467386	0.00664732	FADS6
LL0000016562	9.40217	-3.09538	0.884824	-3.4983	0.000468238	0.00665489	LOC108182766
LL0000018269	1528.37	0.733695	0.209735	3.4982	0.000468407	0.00665489	lonp1
LL0000025684	22.1445	-1.34867	0.385647	-3.49717	0.000470228	0.00667729	si:ch211-226o13.1
LL0000023653	1921	0.412554	0.118071	3.49413	0.000475617	0.00674872	rhoca
LL0000027443	9.63639	-2.62587	0.751526	-3.49405	0.000475754	0.00674872	si:dkey-267n13.1
LL0000030144	43.4979	-1.0079	0.288561	-3.49284	0.00047792	0.00677592	tekt1
LL0000024841	2359.97	0.465077	0.13317	3.49236	0.000478765	0.00678437	si:ch1073-392o20.2
LL0000036456	49.5886	-1.07764	0.309023	-3.48724	0.000488041	0.00691222	XLOC_032836
LL0000010924	104.377	-0.730483	0.209485	-3.48704	0.000488406	0.0069138	ftr14
LL0000028489	611.242	0.349888	0.100355	3.48649	0.000489401	0.00692429	slc12a9
LL0000021506	23256.3	-0.629719	0.180629	-3.48626	0.000489825	0.00692669	pde6c
LL0000002090	208.563	-0.627874	0.180108	-3.48611	0.000490106	0.00692707	bub1ba
LL0000010342	288.557	0.711433	0.2041	3.48571	0.000490842	0.00693387	fhl3b
LL0000022988	8.92245	4.57566	1.31289	3.48517	0.000491817	0.00694405	qdprb2
LL0000001764	562.519	0.406835	0.116738	3.48501	0.000492119	0.00694471	bace2
LL0000026014	6.37973	-3.24413	0.931055	-3.48436	0.000493318	0.0069565	si:ch211-285c6.5
LL0000000317	1185.93	-0.369631	0.106085	-3.48428	0.000493465	0.0069565	adcy6b
LL0000031068	310.55	-0.572638	0.164517	-3.48073	0.000500056	0.00704577	trim105
LL0000009317	1057.3	0.337456	0.0969852	3.47945	0.000502437	0.00707566	dynlt3
LL0000039359	24.7174	-1.65961	0.477097	-3.47856	0.000504109	0.00709554	zmp:0000001074
LL0000027153	249.651	-0.494116	0.142054	-3.47836	0.000504491	0.00709725	si:dkey-21o19.2
LL0000011119	141.779	0.616757	0.177395	3.47674	0.000507557	0.00713671	GALNT3
LL0000022154	44.4265	-1.30875	0.376472	-3.47636	0.000508263	0.00714113	plpp4
LL0000007492	8.80047	3.7235	1.07111	3.47629	0.000508396	0.00714113	CT025745.1
LL0000039669	259.661	0.495828	0.142705	3.47449	0.000511817	0.00718548	znf971
LL0000024496	6758.09	-0.920942	0.265087	-3.47411	0.000512555	0.00719213	serpina1
LL0000024260	1772.11	-0.531032	0.152873	-3.47369	0.000513362	0.00719975	scamp5b
LL0000035323	14.3811	-2.09206	0.602326	-3.47331	0.000514087	0.0072062	XLOC_024446
LL0000012665	44.7662	1.9201	0.552853	3.47307	0.000514541	0.00720887	il1b
LL0000032972	20.0249	-1.61838	0.466124	-3.472	0.000516599	0.00723398	XLOC_006609
LL0000029629	1179.25	0.328004	0.0944886	3.47136	0.00051783	0.0072475	stxbp2
LL0000009782	78.6037	-0.809324	0.233213	-3.47032	0.000519832	0.00727177	eri2
LL0000009954	551.18	-0.526721	0.151806	-3.46971	0.000521027	0.00728475	faimb
LL0000023378	664.586	-0.38208	0.11015	-3.46872	0.000522954	0.00730794	recql
LL0000021268	34.2274	-1.6002	0.461401	-3.46813	0.000524092	0.0073201	paqr4b
LL0000038343	281.265	0.857902	0.247382	3.46792	0.000524502	0.00732206	zc3h12a
LL0000001086	11100.4	-0.303022	0.0873871	-3.46758	0.000525174	0.0073277	anp32e
LL0000022389	1858.62	0.300411	0.0866381	3.46743	0.000525463	0.00732798	ppip5k2
LL0000038667	69.7096	1.60899	0.464154	3.4665	0.000527283	0.0073496	zgc:136410
LL0000019495	442.407	-0.618752	0.178517	-3.46606	0.000528139	0.00735776	mpp5b
LL0000035284	203.568	-0.639263	0.184501	-3.46483	0.000530567	0.00738781	XLOC_024221
LL0000028227	311.29	-0.491715	0.142	-3.46279	0.000534598	0.00744014	si:dkeyp-68b7.5
LL0000020581	608.758	-0.663992	0.191758	-3.46265	0.000534889	0.00744038	nr2e3
LL0000038941	186.037	-0.657121	0.189812	-3.46195	0.000536269	0.00745578	zgc:171727
LL0000032718	210.488	-0.617762	0.178455	-3.46172	0.000536736	0.00745846	XLOC_004335
LL0000026984	36.4511	2.09994	0.606789	3.46075	0.000538679	0.00748022	si:dkey-195m11.11
LL0000004078	28.2287	1.56668	0.45271	3.46066	0.00053885	0.00748022	CABZ01034698.1
LL0000025610	301.885	0.609737	0.176234	3.45981	0.000540553	0.00750004	si:ch211-218c6.8
LL0000026691	503.319	0.896749	0.259233	3.45924	0.000541699	0.00751211	si:dkey-11k2.7
LL0000027994	140.573	-1.22801	0.355032	-3.45887	0.000542455	0.00751877	si:dkey-88j15.3
LL0000027009	7.88681	-4.51488	1.30628	-3.45629	0.000547657	0.00758701	si:dkey-19a16.5
LL0000015272	22.2887	1.64519	0.476065	3.4558	0.000548656	0.00759699	LOC101886132
LL0000021719	195.039	0.543613	0.157338	3.45506	0.000550176	0.00761417	phkg1b
LL0000030263	499.997	0.521954	0.151085	3.45471	0.000550883	0.00762008	thbs3a
LL0000019590	858.667	0.340224	0.0984923	3.45432	0.000551675	0.00762717	mrps25
LL0000024471	397.276	-0.552701	0.16002	-3.45394	0.000552459	0.00763385	sept4a
LL0000029416	3406.02	0.410095	0.118737	3.45381	0.000552719	0.00763385	ssb
LL0000001135	629.277	0.358361	0.103835	3.45126	0.000557977	0.00770257	ap3m1
LL0000027642	1679.18	-0.372835	0.108054	-3.45047	0.000559621	0.00772135	si:dkey-40c11.2
LL0000010453	527.733	0.43121	0.124992	3.4499	0.000560793	0.00773361	FO082877.1
LL0000021476	1283.12	0.312835	0.0906839	3.44973	0.000561145	0.00773455	pdcd10a
LL0000011382	1063.32	-0.606621	0.175864	-3.44938	0.000561866	0.00774057	glmnb
LL0000019544	723.051	0.45698	0.132534	3.44802	0.000564714	0.00777588	mrpl24
LL0000024539	87.0069	0.713835	0.207037	3.44786	0.000565054	0.00777662	setd9
LL0000025071	669.861	0.501352	0.145469	3.44645	0.000568009	0.00781335	si:ch211-136a13.1
LL0000001565	876.121	0.614948	0.178452	3.44602	0.000568903	0.00782169	atox1
LL0000010931	29.294	1.36173	0.395181	3.44585	0.000569275	0.00782286	ftr25
LL0000004993	2528.45	0.480976	0.139702	3.44288	0.000575549	0.00790314	cbsb
LL0000008323	20.5776	2.76773	0.803915	3.44281	0.000575696	0.00790314	CU927934.1
LL0000039161	3385.59	-0.302538	0.0879043	-3.44167	0.000578125	0.00793248	zgc:55733
LL0000030436	2289.4	0.40255	0.116982	3.44113	0.00057929	0.00794447	tmed9
LL0000018170	27.8122	1.48223	0.430767	3.44092	0.000579748	0.00794675	LOC568930
LL0000023014	1276.21	0.394319	0.114641	3.43961	0.000582552	0.00798117	rab11al
LL0000009740	529.677	-0.533631	0.155156	-3.43932	0.000583183	0.0079858	eps8l1a
LL0000021088	2114.73	0.499146	0.145152	3.43878	0.000584336	0.00799461	osbpl2b
LL0000028963	1591.54	-0.590475	0.171712	-3.43875	0.000584413	0.00799461	smc2
LL0000034914	91.0059	1.14296	0.332401	3.43849	0.000584965	0.00799814	XLOC_020898
LL0000024733	68.9564	-0.783441	0.227885	-3.43787	0.000586299	0.0080123	si:cabz01054394.5
LL0000025132	137.609	-0.72388	0.210569	-3.43774	0.000586588	0.0080123	si:ch211-149k23.9
LL0000039575	799.962	-0.46695	0.135837	-3.43757	0.000586963	0.0080134	znf281a
LL0000028234	133.109	0.811272	0.236078	3.43646	0.000589359	0.00804208	si:dkeyp-69e1.8
LL0000016050	31.3975	-1.31168	0.381844	-3.43512	0.000592295	0.00807598	LOC103910996
LL0000021655	2758.17	0.435459	0.126769	3.43505	0.000592436	0.00807598	pgd
[truncated: 1,475 more rows]
