# Supplementary material for: Modulation of NMDA receptor signaling and zinc chelation prevent seizure-like events in a zebrafish model of SLC13A5 epilepsy
Source: PLoS Biol. 2025 Apr 10;23(4):e3002499. doi: 10.1371/journal.pbio.3002499 (PMC12047791; doi:10.1371/journal.pbio.3002499)
Supplement: S1 Table — (XLSX) [file pbio.3002499.s027.xlsx]

## Sheet: Sheet1
Primer list used for genotyping
5a_HRMA_F	AGCAGAGGAAAGGCTGAAGA
5a_HRMA_R	TGGCTCATCTGTCCCATAAG
5b_HRMA_F	AGAAGCGTCATATGGCTAAA
5b_HRMA_R	TGGTTCATCTGACCCTTCAG
