# Supplementary material for: Modulation of NMDA receptor signaling and zinc chelation prevent seizure-like events in a zebrafish model of SLC13A5 epilepsy
Source: PLoS Biol. 2025 Apr 10;23(4):e3002499. doi: 10.1371/journal.pbio.3002499 (PMC12047791; doi:10.1371/journal.pbio.3002499)
Supplement: S2 Table — (XLSX) [file pbio.3002499.s028.xlsx]

## Sheet: Sheet1
Primer list used to generate in situ hybridization probes
5a_insitu_F_antisense	CCTCTAAACCACCACGATTGTGC
5a_insitu_R_antisense	TTTTGTAAAAGATAGACATGAAT
5b_insitu_F_antisense	TTGCTGCTTGGTGGTGGATTTG
5b_insitu_R_antisense	CATCTTGAGCAGCAAATCAGC
5a_insitu_F_T7_sense	TAATACGACTCACTATAGGGCCTCTAAACCACCACGATTGTGC
5a_insitu_R_sense	TTTTGTAAAAGATAGACATGAAT
5b_insitu_F_T7_sense	TAATACGACTCACTATAGGGTTGCTGCTTGGTGGTGGATTTG
5b_insitu_R_sense	CATCTTGAGCAGCAAATCAGC
