# Supplementary material for: Modulation of NMDA receptor signaling and zinc chelation prevent seizure-like events in a zebrafish model of SLC13A5 epilepsy
Source: PLoS Biol. 2025 Apr 10;23(4):e3002499. doi: 10.1371/journal.pbio.3002499 (PMC12047791; doi:10.1371/journal.pbio.3002499)
Supplement: S3 Table — (XLSX) [file pbio.3002499.s029.xlsx]

## Sheet: Sheet1
Primer list used in qPCR
5a_qPCR_F	CTGAGAGCCCGGTGGTACT
5a_qPCR_R	GCACAGGGTCAGGCCTTTAG
5b_qPCR_F2	TTCGACCAGCACTCCTGATG
5b_qPCR_R2	AGAACAGCCTGCACTATGGG
vglut2a_qPCR_F	CATCCTGTCTACAACTACGGTT
vglut2a_qPCR_R	CCAACACCAGAAATGAAATAGCCA
gad1b_qPCR_F	AACTCAGGCGATTGTTGCA
gad1b_qPCR_R	TGAGGACATTTCCAGCCTTC
fosab_qPCR_F	TCGACGTGAACTCACCGATA
fosab_qPCR_R	CTTGCAGATGGGTTTGTGTG
elavl3_qPCR_F	ATCAACACGCTCAACGGTCT
elavl3_qPCR_R	TTACCAGGATGCGTGAGGTG
gfap_qPCR_F	CCCGTGACGGAGAGATCATT
gfap_qPCR_R	ACCAGGAGAGAAGCAGGGAA
rpl13_qPCR_F	TAAGGACGGAGTGAACAACCA
rpl13_qPCR_R	CTTACGTCTGC GGA TCT TTCTG
