# Supplementary material for: Modulation of NMDA receptor signaling and zinc chelation prevent seizure-like events in a zebrafish model of SLC13A5 epilepsy
Source: PLoS Biol. 2025 Apr 10;23(4):e3002499. doi: 10.1371/journal.pbio.3002499 (PMC12047791; doi:10.1371/journal.pbio.3002499)
Supplement: S4 Table — (XLSX) [file pbio.3002499.s030.xlsx]

## Sheet: Sheet1
Primary antibodies used in immunofluorescence
Primary antibody	Host species	Company	Catalog#	Concentration used
Anti-HuC/D	Mouse	Invitrogen	A21271	1/200
Anti-CC3	Rabbit	BD Pharmigen	559565	1/200
Anti-Slc13a5	Rabbit	Invitrogen	PA5-113058	1/100
Anti-Gfap	Chicken	Abcam	ab4674	1/500
Anti-pERK	Rabbit	CST	D13.14.4E	1/200
Anti-tERK	Mouse	CST	L34F12	1/200
Anti-Grin1	Mouse	Synaptic Systems	114 011	1/500
Anti-vGlut1	Guinea pig	EMD Millipore	ab5905	1/200
Anti-Gad67	Mouse	EMD Millipore	mab5406	1/200
Anti-pHH3	Rabbit	EMD Millipore	06-570	1/500
Anti-NeuN	Rabbit	Abcam	Ab177487	1/500
Anti-c-Fos	Rabbit	CST	2250	1/200
